# Supplementary material for: 4-[(E)-(4-Hy­droxy-2-oxo-2H-chromen-3-yl)methyl­idene­amino]-1,5-dimethyl-2-phenyl-1H-pyrazol-3(2H)-one monohydrate
Source: Acta Crystallogr Sect E Struct Rep Online. 2010 Sep 4;66(Pt 10):o2491–2. doi: 10.1107/S160053681003480X (PMC2983131; doi:10.1107/S160053681003480X)
Supplement: Supplementary file 1 [file e-66-o2491-sup1.cif]

##############################################################################
###                                                                        ###
###        Electronic paper (Acta Crystallographica Section E)             ###
###                                                                        ###
##############################################################################
#                                                                            #
# This CIF contains the data in a paper accepted for publication in Acta     #
# Crystallographica Section E. It conforms to the requirements of Notes      #
# for Authors for Section E, and has been peer reviewed under the auspices   #
# of the IUCr Commission on Journals.                                        #
#                                                                            #
# Full details of the Crystallographic Information File format               #
# are given in the paper "The Crystallographic Information File (CIF):       #
# a New Standard Archive File for Crystallography" by S. R. Hall, F. H.      #
# Allen and I. D. Brown [Acta Cryst. (1991), A47, 655-685].                  #
#                                                                            #
# The current version of the core CIF dictionary is obtainable from          #
# ftp://ftp.iucr.org/pub/cif_core.dic. The current version number is 2.4.    #
#                                                                            #
# Software is freely available for graphical display of the structure(s) in  #
# this CIF.  For information consult the CIF home page http://www.iucr.org/  #
# cif/home.html                                                              #
#                                                                            #
# This file may be used for bona fide research purposes within the           #
# scientific community so long as proper attribution is given to the journal # 
# article from which it was obtained.                                        #
#                                                                            #
##############################################################################
                                             
data_global
_audit_creation_method     'form.cif (version 2.0)'
_journal_data_validation_number     ?
_journal_date_recd_electronic     2010-08-20
_journal_date_accepted     2010-08-29
_journal_name_full     'Acta Crystallographica, Section E'
_journal_year     2010
_journal_volume     66
_journal_issue     10
_journal_page_first     o2491
_journal_page_last     o2492
_journal_paper_category     QO
_journal_coeditor_code     HB5618
_publ_contact_author_name     'Prof. Fun, Hoong-Kun'
_publ_contact_author_address
;
      X-ray Crystallography Unit
      School of Physics
      Universiti Sains Malaysia
      11800 USM, Penang
      MALAYSIA
;
_publ_contact_author_email     'hkfun@usm.my'
_publ_contact_author_fax     '604 6579150'
_publ_contact_author_phone     '604 6533652'
_publ_section_title
;\
4-{[(<i>E</i>)-(4-Hydroxy-2-oxo-2<i>H</i>-chromen-3-yl)methylidene]amino}-1,5-\
dimethyl-2-phenyl-1<i>H</i>-pyrazol-3(2<i>H</i>)-one monohydrate
;
loop_
    _publ_author_name
    _publ_author_footnote
    _publ_author_address
    'Mohammad Asad' ?
;
      School of Chemical Sciences
      Universiti Sains Malaysia
      11800 USM, Penang
      Malaysia
;
    'Chuan-Wei Oo' ?
;
      School of Chemical Sciences
      Universiti Sains Malaysia
      11800 USM, Penang
      Malaysia
;
    'Hasnah Osman' ?
;
      School of Chemical Sciences
      Universiti Sains Malaysia
      11800 USM, Penang
      Malaysia
;
    'Ching Kheng Quah'
;
      Thomson Reuters ResearcherID: A-5525-2009.
;
;
      X-ray Crystallography Unit
      School of Physics
      Universiti Sains Malaysia
      11800 USM, Penang
      Malaysia
;
    'Hoong-Kun Fun'
;
      Thomson Reuters ResearcherID: A-3561-2009.
;
;     X-ray Crystallography Unit
      School of Physics
      Universiti Sains Malaysia
      11800 USM, Penang
      Malaysia
;
data_I
_audit_creation_method     SHELXL-97
_chemical_name_systematic
;
4-{[(<i>E</i>)-(4-Hydroxy-2-oxo-2<i>H</i>-chromen-3-yl)methylidene]amino}-1,5-
dimethyl-2-phenyl-1<i>H</i>-pyrazol-3(2<i>H</i>)-one monohydrate
;
_chemical_name_common     ?
_chemical_formula_moiety     'C21 H17 N3 O4, H2 O'
_chemical_formula_sum     'C21 H19 N3 O5'
_chemical_formula_iupac     'C21 H17 N3 O4, H2 O'
_chemical_formula_weight     393.39
_chemical_melting_point     ?
_symmetry_cell_setting     monoclinic
_symmetry_space_group_name_H-M     'C 2/c'
_symmetry_space_group_name_Hall     '-C 2yc'
loop_
    _symmetry_equiv_pos_as_xyz
    'x, y, z'
    '-x, y, -z+1/2'
    'x+1/2, y+1/2, z'
    '-x+1/2, y+1/2, -z+1/2'
    '-x, -y, -z'
    'x, -y, z-1/2'
    '-x+1/2, -y+1/2, -z'
    'x+1/2, -y+1/2, z-1/2'
_cell_length_a     35.225(4)
_cell_length_b     6.4269(7)
_cell_length_c     17.6163(18)
_cell_angle_alpha     90.00
_cell_angle_beta     108.008(3)
_cell_angle_gamma     90.00
_cell_volume     3792.7(7)
_cell_formula_units_Z     8
_cell_measurement_reflns_used     6036
_cell_measurement_theta_min     2.43
_cell_measurement_theta_max     29.92
_cell_measurement_temperature     100.00(10)
_exptl_crystal_description     'block'
_exptl_crystal_colour     'yellow'
_exptl_crystal_size_max     0.194
_exptl_crystal_size_mid     0.131
_exptl_crystal_size_min     0.115
_exptl_crystal_density_diffrn     1.378
_exptl_crystal_density_meas     ?
_exptl_crystal_density_method     'not measured'
_exptl_crystal_F_000     1648
_exptl_absorpt_coefficient_mu     0.100
_exptl_absorpt_correction_type     multi-scan
_exptl_absorpt_process_details     '(<i>SADABS</i>; Bruker, 2009)'
_exptl_absorpt_correction_T_min     0.9808
_exptl_absorpt_correction_T_max     0.9886
_exptl_special_details
;
The crystal was placed in the cold stream of an Oxford Cyrosystems Cobra
open-flow nitrogen cryostat (Cosier & Glazer, 1986) operating at 100.0 (1) K.
;
_diffrn_ambient_temperature     100
_diffrn_radiation_type     MoK\a
_diffrn_radiation_wavelength     0.71073
_diffrn_radiation_source     'fine-focus sealed tube'
_diffrn_radiation_monochromator     graphite
_diffrn_measurement_device_type
;
Bruker SMART APEXII CCD area-detector diffractometer
;
_diffrn_measurement_method     '\f and \w scans'
_diffrn_detector_area_resol_mean     ?
_diffrn_reflns_number     35398
_diffrn_reflns_av_R_equivalents     0.0520
_diffrn_reflns_av_sigmaI/netI     0.0332
_diffrn_reflns_theta_min     2.36
_diffrn_reflns_theta_max     29.00
_diffrn_reflns_theta_full     29.00
_diffrn_measured_fraction_theta_max     1.000
_diffrn_measured_fraction_theta_full     1.000
_diffrn_reflns_limit_h_min     -47
_diffrn_reflns_limit_h_max     48
_diffrn_reflns_limit_k_min     -8
_diffrn_reflns_limit_k_max     8
_diffrn_reflns_limit_l_min     -23
_diffrn_reflns_limit_l_max     24
_diffrn_standards_number     0
_diffrn_standards_interval_count     .
_diffrn_standards_interval_time     .
_diffrn_standards_decay_%     ?
_refine_special_details
;
Refinement of <i>F</i>^2^ against ALL reflections. The weighted <i>R</i>-factor
<i>wR</i> and goodness of fit <i>S</i> are based on <i>F</i>^2^, conventional
<i>R</i>-factors <i>R</i> are based on <i>F</i>, with <i>F</i> set to zero for
negative <i>F</i>^2^. The threshold expression of <i>F</i>^2^ >
\s(<i>F</i>^2^) is used only for calculating <i>R</i>-factors(gt) <i>etc</i>.
and is not relevant to the choice of reflections for refinement.
<i>R</i>-factors based on <i>F</i>^2^ are statistically about twice as large
as those based on <i>F</i>, and <i>R</i>- factors based on ALL data will be
even larger.
;
_reflns_number_total     5044
_reflns_number_gt     3412
_reflns_threshold_expression     I>2\s(I)
_refine_ls_structure_factor_coef     Fsqd
_refine_ls_matrix_type     full
_refine_ls_R_factor_all     0.0777
_refine_ls_R_factor_gt     0.0511
_refine_ls_wR_factor_gt     0.1470
_refine_ls_wR_factor_ref     0.1720
_refine_ls_goodness_of_fit_ref     1.032
_refine_ls_restrained_S_all     1.032
_refine_ls_number_reflns     5044
_refine_ls_number_parameters     268
_refine_ls_number_restraints     0
_refine_ls_hydrogen_treatment     mixed
_refine_ls_weighting_scheme     calc
_refine_ls_weighting_details
         'calc w=1/[\s^2^(Fo^2^)+(0.0911P)^2^+2.8654P] where P=(Fo^2^+2Fc^2^)/3'
_atom_sites_solution_hydrogens     geom
_atom_sites_solution_primary     direct
_atom_sites_solution_secondary     difmap
_refine_ls_shift/su_max     ?
_refine_ls_shift/su_max_lt     0.001
_refine_ls_shift/su_mean     0.000
_refine_diff_density_max     0.404
_refine_diff_density_min     -0.660
_refine_ls_extinction_method     none
_refine_ls_extinction_coef     ?
loop_
    _atom_type_symbol
    _atom_type_description
    _atom_type_scat_dispersion_real
    _atom_type_scat_dispersion_imag
    _atom_type_scat_source
    'C' 'C' 0.0033 0.0016
                         'International Tables Vol C Tables 4.2.6.8 and 6.1.1.4'
    'H' 'H' 0.0000 0.0000
                         'International Tables Vol C Tables 4.2.6.8 and 6.1.1.4'
    'N' 'N' 0.0061 0.0033
                         'International Tables Vol C Tables 4.2.6.8 and 6.1.1.4'
    'O' 'O' 0.0106 0.0060
                         'International Tables Vol C Tables 4.2.6.8 and 6.1.1.4'
_computing_data_collection     'APEX2 (Bruker, 2009)'
_computing_cell_refinement     'SAINT (Bruker, 2009)'
_computing_data_reduction     'SAINT (Bruker, 2009)'
_computing_structure_solution     'SHELXTL (Sheldrick, 2008)'
_computing_structure_refinement     'SHELXTL (Sheldrick, 2008)'
_computing_molecular_graphics     'SHELXTL (Sheldrick, 2008)'
_computing_publication_material
;
SHELXTL (Sheldrick, 2008) and PLATON (Spek, 2009)
;
loop_
    _atom_site_type_symbol
    _atom_site_label
    _atom_site_fract_x
    _atom_site_fract_y
    _atom_site_fract_z
    _atom_site_U_iso_or_equiv
    _atom_site_adp_type
    _atom_site_calc_flag
    _atom_site_refinement_flags
    _atom_site_occupancy
    _atom_site_disorder_assembly
    _atom_site_disorder_group
    O O1 0.00970(3) 0.25568(17) 0.35782(6) 0.0201(3) Uani d . 1 . .
    O O2 0.07480(4) 0.2578(2) 0.41212(7) 0.0269(3) Uani d . 1 . .
    O O3 -0.00816(3) 0.24563(17) 0.57775(6) 0.0212(3) Uani d . 1 . .
    O O4 0.15875(3) 0.2277(2) 0.65776(7) 0.0275(3) Uani d . 1 . .
    N N1 0.06937(4) 0.24627(19) 0.64206(7) 0.0160(3) Uani d . 1 . .
    N N2 0.13874(4) 0.2275(2) 0.83849(8) 0.0246(3) Uani d . 1 . .
    N N3 0.16474(4) 0.2441(2) 0.79281(8) 0.0258(3) Uani d . 1 . .
    C C1 0.04266(5) 0.2552(2) 0.42474(9) 0.0183(3) Uani d . 1 . .
    C C2 -0.02838(5) 0.2533(2) 0.36347(9) 0.0173(3) Uani d . 1 . .
    C C3 -0.05929(5) 0.2540(2) 0.29108(9) 0.0210(3) Uani d . 1 . .
    H H3A -0.0537 0.2560 0.2428 0.025 Uiso calc R 1 . .
    C C4 -0.09821(5) 0.2515(2) 0.29271(10) 0.0239(3) Uani d . 1 . .
    H H4A -0.1191 0.2517 0.2450 0.029 Uiso calc R 1 . .
    C C5 -0.10675(5) 0.2486(3) 0.36506(10) 0.0245(3) Uani d . 1 . .
    H H5A -0.1331 0.2471 0.3654 0.029 Uiso calc R 1 . .
    C C6 -0.07578(5) 0.2482(2) 0.43627(10) 0.0207(3) Uani d . 1 . .
    H H6A -0.0815 0.2462 0.4844 0.025 Uiso calc R 1 . .
    C C7 -0.03600(4) 0.2507(2) 0.43656(9) 0.0170(3) Uani d . 1 . .
    C C8 -0.00234(5) 0.2493(2) 0.51080(9) 0.0160(3) Uani d . 1 . .
    C C9 0.03653(4) 0.2519(2) 0.50194(8) 0.0155(3) Uani d . 1 . .
    C C10 0.07103(5) 0.2515(2) 0.56840(9) 0.0170(3) Uani d . 1 . .
    H H10A 0.0959 0.2551 0.5602 0.020 Uiso calc R 1 . .
    C C11 0.10243(4) 0.2456(2) 0.71053(8) 0.0169(3) Uani d . 1 . .
    C C12 0.10082(5) 0.2418(2) 0.78734(9) 0.0188(3) Uani d . 1 . .
    C C13 0.14344(5) 0.2403(3) 0.71201(9) 0.0202(3) Uani d . 1 . .
    C C14 0.20606(5) 0.1917(3) 0.82639(10) 0.0273(4) Uani d . 1 . .
    C C15 0.21734(6) 0.0144(4) 0.87239(12) 0.0404(5) Uani d . 1 . .
    H H15A 0.1982 -0.0713 0.8826 0.048 Uiso calc R 1 . .
    C C16 0.25772(6) -0.0340(4) 0.90322(13) 0.0462(5) Uani d . 1 . .
    H H16A 0.2657 -0.1526 0.9343 0.055 Uiso calc R 1 . .
    C C17 0.28592(5) 0.0944(4) 0.88758(11) 0.0376(5) Uani d . 1 . .
    H H17A 0.3129 0.0606 0.9074 0.045 Uiso calc R 1 . .
    C C18 0.27429(6) 0.2720(4) 0.84276(12) 0.0389(5) Uani d . 1 . .
    H H18A 0.2935 0.3589 0.8334 0.047 Uiso calc R 1 . .
    C C19 0.23402(5) 0.3225(3) 0.81140(11) 0.0348(4) Uani d . 1 . .
    H H19A 0.2261 0.4422 0.7809 0.042 Uiso calc R 1 . .
    C C20 0.06538(5) 0.2483(3) 0.81601(10) 0.0260(4) Uani d . 1 . .
    H H20A 0.0660 0.1315 0.8504 0.039 Uiso calc R 1 . .
    H H20B 0.0415 0.2427 0.7712 0.039 Uiso calc R 1 . .
    H H20C 0.0657 0.3751 0.8450 0.039 Uiso calc R 1 . .
    C C21 0.15162(6) 0.3240(4) 0.91767(10) 0.0374(5) Uani d . 1 . .
    H H21A 0.1323 0.2962 0.9446 0.056 Uiso calc R 1 . .
    H H21B 0.1541 0.4716 0.9122 0.056 Uiso calc R 1 . .
    H H21C 0.1770 0.2674 0.9482 0.056 Uiso calc R 1 . .
    O O1W 0.15736(5) 0.1509(3) 0.49339(10) 0.0663(6) Uani d . 1 . .
    H H1OW 0.1580 0.1624 0.5429 0.099 Uiso d R 1 . .
    H H2OW 0.1317 0.1766 0.4741 0.099 Uiso d R 1 . .
    H H1N1 0.0428(7) 0.242(3) 0.6406(15) 0.042(7) Uiso d . 1 . .
loop_
    _atom_site_aniso_label
    _atom_site_aniso_U_11
    _atom_site_aniso_U_22
    _atom_site_aniso_U_33
    _atom_site_aniso_U_12
    _atom_site_aniso_U_13
    _atom_site_aniso_U_23
    O1 0.0195(5) 0.0275(6) 0.0130(5) -0.0004(4) 0.0046(4) 0.0006(4)
    O2 0.0213(6) 0.0427(8) 0.0191(5) -0.0003(5) 0.0096(4) 0.0011(5)
    O3 0.0200(5) 0.0289(6) 0.0164(5) 0.0001(5) 0.0080(4) -0.0006(4)
    O4 0.0190(6) 0.0454(8) 0.0194(5) -0.0011(5) 0.0078(4) 0.0002(5)
    N1 0.0158(6) 0.0177(6) 0.0136(6) -0.0001(5) 0.0033(5) 0.0000(4)
    N2 0.0210(7) 0.0384(9) 0.0141(6) 0.0003(6) 0.0051(5) -0.0001(5)
    N3 0.0172(6) 0.0425(9) 0.0164(6) 0.0005(6) 0.0033(5) 0.0015(6)
    C1 0.0197(7) 0.0196(7) 0.0153(6) -0.0004(6) 0.0049(5) -0.0002(5)
    C2 0.0186(7) 0.0155(7) 0.0171(7) 0.0002(6) 0.0043(5) 0.0008(5)
    C3 0.0241(8) 0.0187(7) 0.0170(7) -0.0006(6) 0.0018(6) 0.0003(6)
    C4 0.0227(8) 0.0184(7) 0.0239(8) 0.0011(6) -0.0023(6) 0.0000(6)
    C5 0.0173(7) 0.0221(8) 0.0308(8) -0.0003(6) 0.0025(6) -0.0011(6)
    C6 0.0197(7) 0.0200(8) 0.0224(7) 0.0002(6) 0.0065(6) -0.0007(6)
    C7 0.0188(7) 0.0150(7) 0.0163(6) 0.0005(6) 0.0039(5) 0.0000(5)
    C8 0.0188(7) 0.0147(7) 0.0154(6) -0.0001(5) 0.0065(5) -0.0003(5)
    C9 0.0170(7) 0.0163(7) 0.0133(6) -0.0004(5) 0.0048(5) -0.0002(5)
    C10 0.0180(7) 0.0166(7) 0.0166(6) -0.0007(6) 0.0056(5) 0.0005(5)
    C11 0.0167(7) 0.0183(7) 0.0145(6) -0.0005(6) 0.0030(5) -0.0001(5)
    C12 0.0190(7) 0.0210(7) 0.0158(6) 0.0002(6) 0.0046(5) 0.0002(5)
    C13 0.0178(7) 0.0259(8) 0.0158(7) -0.0009(6) 0.0037(5) 0.0009(6)
    C14 0.0185(8) 0.0411(10) 0.0191(7) -0.0001(7) 0.0010(6) -0.0022(7)
    C15 0.0260(9) 0.0465(12) 0.0448(11) -0.0014(8) 0.0052(8) 0.0132(9)
    C16 0.0326(11) 0.0538(14) 0.0462(12) 0.0088(10) 0.0034(9) 0.0155(10)
    C17 0.0217(8) 0.0586(13) 0.0287(9) 0.0060(9) 0.0022(7) -0.0027(9)
    C18 0.0220(9) 0.0563(14) 0.0369(10) -0.0061(8) 0.0071(8) -0.0008(9)
    C19 0.0251(9) 0.0437(11) 0.0333(9) -0.0014(8) 0.0056(7) 0.0051(8)
    C20 0.0256(8) 0.0354(9) 0.0197(7) 0.0016(7) 0.0112(6) -0.0004(7)
    C21 0.0329(10) 0.0572(13) 0.0189(8) -0.0017(9) 0.0032(7) -0.0078(8)
    O1W 0.0463(10) 0.1070(17) 0.0457(9) 0.0156(10) 0.0145(8) -0.0139(10)
_geom_special_details
;
All e.s.d.'s (except the e.s.d. in the dihedral angle between two l.s. planes)
are estimated using the full covariance matrix. The cell e.s.d.'s are taken
into account individually in the estimation of e.s.d.'s in distances, angles
and torsion angles; correlations between e.s.d.'s in cell parameters are only
used when they are defined by crystal symmetry. An approximate (isotropic)
treatment of cell e.s.d.'s is used for estimating e.s.d.'s involving l.s.
planes.
;
loop_
    _geom_bond_atom_site_label_1
    _geom_bond_atom_site_label_2
    _geom_bond_site_symmetry_2
    _geom_bond_distance
    _geom_bond_publ_flag
    O1 C1 . 1.3753(18) ?
    O1 C2 . 1.3755(19) ?
    O2 C1 . 1.219(2) ?
    O3 C8 . 1.2583(17) ?
    O4 C13 . 1.2367(19) ?
    N1 C10 . 1.3175(19) ?
    N1 C11 . 1.3937(18) ?
    N1 H1N1 . 0.93(2) ?
    N2 C12 . 1.364(2) ?
    N2 N3 . 1.3977(19) ?
    N2 C21 . 1.465(2) ?
    N3 C13 . 1.3890(19) ?
    N3 C14 . 1.432(2) ?
    C1 C9 . 1.4416(19) ?
    C2 C7 . 1.394(2) ?
    C2 C3 . 1.398(2) ?
    C3 C4 . 1.380(2) ?
    C3 H3A . 0.9300 ?
    C4 C5 . 1.397(2) ?
    C4 H4A . 0.9300 ?
    C5 C6 . 1.385(2) ?
    C5 H5A . 0.9300 ?
    C6 C7 . 1.400(2) ?
    C6 H6A . 0.9300 ?
    C7 C8 . 1.469(2) ?
    C8 C9 . 1.425(2) ?
    C9 C10 . 1.403(2) ?
    C10 H10A . 0.9300 ?
    C11 C12 . 1.3718(19) ?
    C11 C13 . 1.437(2) ?
    C12 C20 . 1.485(2) ?
    C14 C19 . 1.381(3) ?
    C14 C15 . 1.383(3) ?
    C15 C16 . 1.392(3) ?
    C15 H15A . 0.9300 ?
    C16 C17 . 1.383(3) ?
    C16 H16A . 0.9300 ?
    C17 C18 . 1.376(3) ?
    C17 H17A . 0.9300 ?
    C18 C19 . 1.392(3) ?
    C18 H18A . 0.9300 ?
    C19 H19A . 0.9300 ?
    C20 H20A . 0.9600 ?
    C20 H20B . 0.9600 ?
    C20 H20C . 0.9600 ?
    C21 H21A . 0.9600 ?
    C21 H21B . 0.9600 ?
    C21 H21C . 0.9600 ?
    O1W H1OW . 0.8673 ?
    O1W H2OW . 0.8763 ?
loop_
    _geom_angle_atom_site_label_1
    _geom_angle_atom_site_label_2
    _geom_angle_atom_site_label_3
    _geom_angle_site_symmetry_1
    _geom_angle_site_symmetry_3
    _geom_angle
    _geom_angle_publ_flag
    C1 O1 C2 . . 121.45(12) ?
    C10 N1 C11 . . 124.94(14) ?
    C10 N1 H1N1 . . 109.0(16) ?
    C11 N1 H1N1 . . 126.1(16) ?
    C12 N2 N3 . . 107.25(12) ?
    C12 N2 C21 . . 123.53(15) ?
    N3 N2 C21 . . 116.80(14) ?
    C13 N3 N2 . . 110.25(13) ?
    C13 N3 C14 . . 125.28(14) ?
    N2 N3 C14 . . 120.50(13) ?
    O2 C1 O1 . . 115.41(13) ?
    O2 C1 C9 . . 126.19(14) ?
    O1 C1 C9 . . 118.40(13) ?
    O1 C2 C7 . . 122.50(13) ?
    O1 C2 C3 . . 115.85(14) ?
    C7 C2 C3 . . 121.64(15) ?
    C4 C3 C2 . . 118.66(15) ?
    C4 C3 H3A . . 120.7 ?
    C2 C3 H3A . . 120.7 ?
    C3 C4 C5 . . 120.96(14) ?
    C3 C4 H4A . . 119.5 ?
    C5 C4 H4A . . 119.5 ?
    C6 C5 C4 . . 119.67(15) ?
    C6 C5 H5A . . 120.2 ?
    C4 C5 H5A . . 120.2 ?
    C5 C6 C7 . . 120.71(15) ?
    C5 C6 H6A . . 119.6 ?
    C7 C6 H6A . . 119.6 ?
    C2 C7 C6 . . 118.36(14) ?
    C2 C7 C8 . . 119.30(14) ?
    C6 C7 C8 . . 122.34(14) ?
    O3 C8 C9 . . 122.90(14) ?
    O3 C8 C7 . . 120.93(14) ?
    C9 C8 C7 . . 116.16(13) ?
    C10 C9 C8 . . 121.49(13) ?
    C10 C9 C1 . . 116.33(13) ?
    C8 C9 C1 . . 122.18(13) ?
    N1 C10 C9 . . 122.09(14) ?
    N1 C10 H10A . . 119.0 ?
    C9 C10 H10A . . 119.0 ?
    C12 C11 N1 . . 125.13(14) ?
    C12 C11 C13 . . 109.24(13) ?
    N1 C11 C13 . . 125.59(13) ?
    N2 C12 C11 . . 108.80(14) ?
    N2 C12 C20 . . 122.12(14) ?
    C11 C12 C20 . . 129.07(14) ?
    O4 C13 N3 . . 124.51(15) ?
    O4 C13 C11 . . 131.58(14) ?
    N3 C13 C11 . . 103.87(13) ?
    C19 C14 C15 . . 121.39(17) ?
    C19 C14 N3 . . 118.14(17) ?
    C15 C14 N3 . . 120.47(17) ?
    C14 C15 C16 . . 119.12(19) ?
    C14 C15 H15A . . 120.4 ?
    C16 C15 H15A . . 120.4 ?
    C17 C16 C15 . . 119.9(2) ?
    C17 C16 H16A . . 120.0 ?
    C15 C16 H16A . . 120.0 ?
    C18 C17 C16 . . 120.30(18) ?
    C18 C17 H17A . . 119.9 ?
    C16 C17 H17A . . 119.9 ?
    C17 C18 C19 . . 120.48(19) ?
    C17 C18 H18A . . 119.8 ?
    C19 C18 H18A . . 119.8 ?
    C14 C19 C18 . . 118.77(19) ?
    C14 C19 H19A . . 120.6 ?
    C18 C19 H19A . . 120.6 ?
    C12 C20 H20A . . 109.5 ?
    C12 C20 H20B . . 109.5 ?
    H20A C20 H20B . . 109.5 ?
    C12 C20 H20C . . 109.5 ?
    H20A C20 H20C . . 109.5 ?
    H20B C20 H20C . . 109.5 ?
    N2 C21 H21A . . 109.5 ?
    N2 C21 H21B . . 109.5 ?
    H21A C21 H21B . . 109.5 ?
    N2 C21 H21C . . 109.5 ?
    H21A C21 H21C . . 109.5 ?
    H21B C21 H21C . . 109.5 ?
    H1OW O1W H2OW . . 94.6 ?
loop_
    _geom_torsion_atom_site_label_1
    _geom_torsion_atom_site_label_2
    _geom_torsion_atom_site_label_3
    _geom_torsion_atom_site_label_4
    _geom_torsion_site_symmetry_1
    _geom_torsion_site_symmetry_2
    _geom_torsion_site_symmetry_3
    _geom_torsion_site_symmetry_4
    _geom_torsion
    _geom_torsion_publ_flag
    C12 N2 N3 C13 . . . . -8.12(18) ?
    C21 N2 N3 C13 . . . . -151.71(16) ?
    C12 N2 N3 C14 . . . . -166.83(15) ?
    C21 N2 N3 C14 . . . . 49.6(2) ?
    C2 O1 C1 O2 . . . . -179.86(13) ?
    C2 O1 C1 C9 . . . . 0.1(2) ?
    C1 O1 C2 C7 . . . . 0.1(2) ?
    C1 O1 C2 C3 . . . . -179.95(13) ?
    O1 C2 C3 C4 . . . . 179.93(13) ?
    C7 C2 C3 C4 . . . . -0.1(2) ?
    C2 C3 C4 C5 . . . . 0.1(2) ?
    C3 C4 C5 C6 . . . . 0.0(2) ?
    C4 C5 C6 C7 . . . . 0.1(2) ?
    O1 C2 C7 C6 . . . . -179.92(13) ?
    C3 C2 C7 C6 . . . . 0.1(2) ?
    O1 C2 C7 C8 . . . . -0.3(2) ?
    C3 C2 C7 C8 . . . . 179.73(14) ?
    C5 C6 C7 C2 . . . . -0.1(2) ?
    C5 C6 C7 C8 . . . . -179.68(15) ?
    C2 C7 C8 O3 . . . . -179.56(14) ?
    C6 C7 C8 O3 . . . . 0.0(2) ?
    C2 C7 C8 C9 . . . . 0.3(2) ?
    C6 C7 C8 C9 . . . . 179.91(14) ?
    O3 C8 C9 C10 . . . . -0.3(2) ?
    C7 C8 C9 C10 . . . . 179.79(13) ?
    O3 C8 C9 C1 . . . . 179.74(14) ?
    C7 C8 C9 C1 . . . . -0.2(2) ?
    O2 C1 C9 C10 . . . . -0.1(2) ?
    O1 C1 C9 C10 . . . . 180.00(13) ?
    O2 C1 C9 C8 . . . . 179.89(15) ?
    O1 C1 C9 C8 . . . . 0.0(2) ?
    C11 N1 C10 C9 . . . . 180.00(14) ?
    C8 C9 C10 N1 . . . . 0.8(2) ?
    C1 C9 C10 N1 . . . . -179.23(14) ?
    C10 N1 C11 C12 . . . . 179.45(15) ?
    C10 N1 C11 C13 . . . . -3.2(2) ?
    N3 N2 C12 C11 . . . . 6.06(18) ?
    C21 N2 C12 C11 . . . . 146.60(17) ?
    N3 N2 C12 C20 . . . . -174.70(15) ?
    C21 N2 C12 C20 . . . . -34.2(3) ?
    N1 C11 C12 N2 . . . . 175.77(14) ?
    C13 C11 C12 N2 . . . . -1.98(18) ?
    N1 C11 C12 C20 . . . . -3.4(3) ?
    C13 C11 C12 C20 . . . . 178.85(16) ?
    N2 N3 C13 O4 . . . . -171.06(16) ?
    C14 N3 C13 O4 . . . . -13.6(3) ?
    N2 N3 C13 C11 . . . . 6.66(17) ?
    C14 N3 C13 C11 . . . . 164.13(16) ?
    C12 C11 C13 O4 . . . . 174.61(18) ?
    N1 C11 C13 O4 . . . . -3.1(3) ?
    C12 C11 C13 N3 . . . . -2.89(17) ?
    N1 C11 C13 N3 . . . . 179.38(14) ?
    C13 N3 C14 C19 . . . . 68.3(2) ?
    N2 N3 C14 C19 . . . . -136.40(18) ?
    C13 N3 C14 C15 . . . . -111.6(2) ?
    N2 N3 C14 C15 . . . . 43.7(2) ?
    C19 C14 C15 C16 . . . . -0.9(3) ?
    N3 C14 C15 C16 . . . . 179.04(19) ?
    C14 C15 C16 C17 . . . . -0.1(3) ?
    C15 C16 C17 C18 . . . . 1.1(3) ?
    C16 C17 C18 C19 . . . . -1.2(3) ?
    C15 C14 C19 C18 . . . . 0.8(3) ?
    N3 C14 C19 C18 . . . . -179.13(17) ?
    C17 C18 C19 C14 . . . . 0.3(3) ?
loop_
    _geom_hbond_atom_site_label_D
    _geom_hbond_atom_site_label_H
    _geom_hbond_atom_site_label_A
    _geom_hbond_site_symmetry_A
    _geom_hbond_distance_DH
    _geom_hbond_distance_HA
    _geom_hbond_distance_DA
    _geom_hbond_angle_DHA
    _geom_hbond_publ_flag
    O1W H1OW O4 . 0.87 2.06 2.923(2) 173 yes
    O1W H2OW O2 . 0.88 2.03 2.899(2) 170 yes
    N1 H1N1 O3 . 0.93(3) 1.79(3) 2.6132(18) 146(2) yes
    C3 H3A O2 2_555 0.93 2.60 3.450(2) 153 yes
    C10 H10A O4 . 0.93 2.35 3.007(2) 127 yes
