# Supplementary material for: 4-[(E)-(4-Hy­droxy-2-oxo-2H-chromen-3-yl)methyl­idene­amino]-1,5-dimethyl-2-phenyl-1H-pyrazol-3(2H)-one monohydrate
Source: Acta Crystallogr Sect E Struct Rep Online. 2010 Sep 4;66(Pt 10):o2491–2. doi: 10.1107/S160053681003480X (PMC2983131; doi:10.1107/S160053681003480X)
Supplement: Supplementary file 2 [file e-66-o2491-Isup2.hkl]

# 
# h,k,l, Fc-squared, Fo-squared, sigma(Fo-squared) and status flag 
# 
data_I
_shelx_title ' 3fc4apym in C2/c (100K)' 
_shelx_refln_list_code          4 
_shelx_F_calc_maximum      833.14 
_exptl_crystal_F_000      1648.00 
_reflns_d_resolution_high  0.7331 
 
loop_ 
 _symmetry_equiv_pos_as_xyz 
 'x, y, z' 
 '-x, y, -z+1/2' 
 'x+1/2, y+1/2, z' 
 '-x+1/2, y+1/2, -z+1/2' 
 '-x, -y, -z' 
 'x, -y, z-1/2' 
 '-x+1/2, -y+1/2, -z' 
 'x+1/2, -y+1/2, z-1/2' 
 
_cell_length_a    35.2248 
_cell_length_b     6.4269 
_cell_length_c    17.6163 
_cell_angle_alpha  90.000 
_cell_angle_beta  108.008 
_cell_angle_gamma  90.000 
 
_shelx_F_squared_multiplier     1.000 
 
loop_ 
 _refln_index_h 
 _refln_index_k 
 _refln_index_l 
 _refln_F_squared_calc 
 _refln_F_squared_meas 
 _refln_F_squared_sigma 
 _refln_observed_status 
   4   0   0      154.41      664.41     11.49 o 
   6   0   0     2646.34     3760.78     61.79 o 
   8   0   0       18.62        2.87      5.44 o 
  10   0   0    10642.39     9559.57    152.65 o 
  12   0   0    20686.25    19592.21    341.53 o 
  14   0   0    40848.27    41105.69    802.58 o 
  16   0   0    13198.49    13926.53    238.48 o 
  18   0   0     8182.11     7755.57    118.68 o 
  20   0   0     2626.47     2614.33     47.97 o 
  22   0   0     4148.32     3439.89     69.14 o 
  24   0   0      207.50      239.09     20.33 o 
  26   0   0     3712.18     3742.07     83.56 o 
  28   0   0    11072.10    10747.21    202.07 o 
  30   0   0     9068.94     8606.09    166.59 o 
  32   0   0      136.61      160.13     25.83 o 
  34   0   0     3633.28     3483.12    108.94 o 
  36   0   0     1652.07     1903.36     91.68 o 
  38   0   0      170.90      270.93     37.97 o 
  40   0   0       96.83       86.77     29.26 o 
  42   0   0       50.83       52.60     29.95 o 
  44   0   0      193.87      286.03     68.72 o 
   1   1   0      268.58       22.07     13.08 o 
   3   1   0     1324.76     1108.75     16.06 o 
   5   1   0       19.10       18.59      4.22 o 
   7   1   0      603.43      488.58     20.05 o 
   9   1   0      537.83      443.09     10.82 o 
  11   1   0      239.10      221.29     10.25 o 
  13   1   0       81.36      102.80      9.29 o 
  15   1   0      333.33      432.12     13.36 o 
  17   1   0     1150.98     1283.83     24.40 o 
  19   1   0     1580.96     1580.05     29.53 o 
  21   1   0      704.65      696.82     20.09 o 
  23   1   0      207.28      179.11     14.39 o 
  25   1   0       80.75       80.12     12.14 o 
  27   1   0       55.40       31.36     14.28 o 
  29   1   0      147.39      139.08     18.05 o 
  31   1   0      259.45      266.69     30.58 o 
  33   1   0      151.86       90.26     17.94 o 
  35   1   0       22.15        9.96     14.75 o 
  37   1   0        0.35        6.49     15.77 o 
  39   1   0        7.48       20.64     16.33 o 
  41   1   0       18.67       21.04     17.92 o 
  43   1   0        4.06       -3.28     29.13 o 
  45   1   0       12.58       -1.45     31.98 o 
   0   2   0   694127.38   679229.38  31491.18 o 
   2   2   0   141403.47   147288.61   1888.19 o 
   4   2   0     8860.42     8111.65    110.19 o 
   6   2   0      245.65      125.93      7.51 o 
   8   2   0      697.82      705.10     16.37 o 
  10   2   0     1469.77     1359.81     23.13 o 
  12   2   0    15448.08    15557.99    180.77 o 
  14   2   0     8735.79     8806.54    137.50 o 
  16   2   0     1033.08     1278.17     25.17 o 
  18   2   0     2079.47     2010.11     42.75 o 
  20   2   0     1161.56     1243.49     33.51 o 
  22   2   0      850.92      897.95     29.70 o 
  24   2   0      779.49      777.76     26.43 o 
  26   2   0     4395.68     4452.15     76.51 o 
  28   2   0     5688.52     5633.01    135.94 o 
  30   2   0    13592.89    12664.33    202.25 o 
  32   2   0      196.56      191.12     20.90 o 
  34   2   0     2127.02     2241.50     57.12 o 
  36   2   0      907.04      901.06     38.72 o 
  38   2   0        2.99      -17.14     19.20 o 
  40   2   0       33.86       49.03     25.23 o 
  42   2   0       55.70       67.45     25.03 o 
  44   2   0        4.39      -35.54     22.34 o 
   1   3   0      429.67      438.87     24.93 o 
   3   3   0     2239.92     2087.08    104.64 o 
   5   3   0        0.05        5.64      5.01 o 
   7   3   0     1298.87     1172.54     30.66 o 
   9   3   0      729.55      693.22     27.94 o 
  11   3   0      149.38      158.01     11.62 o 
  13   3   0       13.85       10.26      5.46 o 
  15   3   0        1.42       -0.04      6.68 o 
  17   3   0      180.92      226.23     17.30 o 
  19   3   0      338.04      349.98     15.63 o 
  21   3   0        1.00       -3.65     10.69 o 
  23   3   0      157.74      131.69     14.90 o 
  25   3   0      244.36      328.07     36.82 o 
  27   3   0      439.86      445.88     23.11 o 
  29   3   0      145.38      123.93     22.75 o 
  31   3   0       16.43       14.21     17.93 o 
  33   3   0       61.16       22.75     19.03 o 
  35   3   0        0.00       -8.94     19.15 o 
  37   3   0       23.19       11.95     21.30 o 
  39   3   0        4.30        7.40     25.86 o 
  41   3   0       61.15       62.85     24.56 o 
   0   4   0   155218.19   163634.92   2686.79 o 
   2   4   0    33883.24    36346.93    447.03 o 
   4   4   0       23.23       43.68      7.82 o 
   6   4   0     1177.93     1420.83     27.59 o 
   8   4   0        3.88      -10.11      6.72 o 
  10   4   0       14.29       28.12      9.04 o 
  12   4   0     3441.52     3488.17     55.07 o 
  14   4   0     1350.30     1468.37     29.74 o 
  16   4   0       50.81       54.85     10.17 o 
  18   4   0      813.71      738.59     24.15 o 
  20   4   0      105.74      108.04     11.98 o 
  22   4   0       42.12       20.56     16.07 o 
  24   4   0      258.64      327.85     21.17 o 
  26   4   0      826.99      876.76     33.22 o 
  28   4   0     7051.45     7345.94    148.10 o 
  30   4   0     6076.95     5740.62    112.80 o 
  32   4   0       11.77        0.44     16.63 o 
  34   4   0     2472.97     2455.26     72.94 o 
  36   4   0       98.17       94.91     23.61 o 
  38   4   0       81.41      113.85     26.25 o 
  40   4   0        8.45       38.78     31.78 o 
   1   5   0      147.19      193.73     13.34 o 
   3   5   0     1335.59     1339.36     59.34 o 
   5   5   0      258.63      240.06     14.36 o 
   7   5   0       56.45       80.81     11.51 o 
   9   5   0      257.35      255.16     17.25 o 
  11   5   0       66.18       52.40     12.52 o 
  13   5   0       17.82        9.18     12.61 o 
  15   5   0       99.78      101.19     14.52 o 
  17   5   0      427.62      440.00     29.60 o 
  19   5   0      791.50      783.58     39.96 o 
  21   5   0      319.43      342.39     30.86 o 
  23   5   0      268.02      290.15     28.55 o 
  25   5   0      260.75      318.41     44.48 o 
  27   5   0        0.01        5.89     16.93 o 
  29   5   0       37.19       20.63     20.30 o 
  31   5   0        5.15      -18.91     22.95 o 
  33   5   0       29.79       -6.81     24.37 o 
  35   5   0        8.19       -9.70     32.88 o 
  37   5   0       82.02       71.24     40.82 o 
   0   6   0    36817.52    36228.34    795.54 o 
   2   6   0    15734.95    15936.96    263.03 o 
   4   6   0       31.57       31.60     15.19 o 
   6   6   0      319.99      359.17     23.48 o 
   8   6   0      169.46      164.25     24.76 o 
  10   6   0      123.28      139.30     22.20 o 
  12   6   0      733.22      717.19     37.47 o 
  14   6   0      147.61      203.10     21.16 o 
  16   6   0        3.62       15.78     17.24 o 
  18   6   0      211.26      188.68     28.07 o 
  20   6   0      101.97      105.99     22.35 o 
  22   6   0       39.68        2.95     18.23 o 
  24   6   0      114.92      102.98     24.12 o 
  26   6   0      306.22      283.18     32.04 o 
  28   6   0     4430.31     4682.92    139.58 o 
  30   6   0     3053.52     3047.91     99.05 o 
  32   6   0       60.96       58.86     34.01 o 
   1   7   0       30.15       27.14     19.82 o 
   3   7   0      308.68      321.00     42.99 o 
   5   7   0       33.21       66.11     18.96 o 
   7   7   0      132.04      106.28     27.38 o 
   9   7   0        0.73      -11.92     17.35 o 
  11   7   0        0.66      -31.20     15.60 o 
  13   7   0       64.56       29.28     16.78 o 
  15   7   0        0.60       -3.06     19.88 o 
  17   7   0        6.28      -10.49     21.04 o 
  19   7   0       10.62       -1.86     21.39 o 
  21   7   0       81.35       93.07     27.62 o 
  23   7   0       59.33       79.59     26.66 o 
  25   7   0        3.41      -24.90     23.24 o 
  27   7   0       11.95      -20.12     32.70 o 
   0   8   0    14050.62    12977.99    408.42 o 
   2   8   0     5914.67     5705.74    182.84 o 
   4   8   0        0.00       18.24     23.21 o 
   6   8   0      240.18      163.45     30.77 o 
   8   8   0       61.99       34.87     26.20 o 
  10   8   0       31.92        5.86     21.32 o 
  12   8   0      187.40      172.18     36.03 o 
  14   8   0       18.56       47.12     26.12 o 
  16   8   0       37.71       29.40     24.77 o 
  18   8   0      122.19      117.30     29.95 o 
 -45   1   1        0.68       -3.73     29.69 o 
 -43   1   1     2642.44     3074.67    150.78 o 
 -41   1   1      753.05      865.90     42.19 o 
 -39   1   1      558.05      573.50     32.18 o 
 -37   1   1      350.17      353.08     26.63 o 
 -35   1   1      100.12      117.25     18.54 o 
 -33   1   1     1662.58     1492.20     53.23 o 
 -31   1   1       41.89       42.00     14.63 o 
 -29   1   1     1452.33     1343.31     43.91 o 
 -27   1   1     2819.88     2835.64     65.40 o 
 -25   1   1      702.08      762.01     25.24 o 
 -23   1   1       59.89       23.34      8.84 o 
 -21   1   1      114.89       88.33     11.61 o 
 -19   1   1     2326.46     2517.14     41.40 o 
 -17   1   1      210.92      336.23     18.97 o 
 -15   1   1      994.94     1352.01     61.72 o 
 -13   1   1    15272.88    16109.69    231.79 o 
 -11   1   1    14187.88    13648.61    172.27 o 
  -9   1   1     5519.46     4449.59     65.33 o 
  -7   1   1     1201.52     1737.10     26.97 o 
  -5   1   1     1583.09     2212.63     30.54 o 
  -3   1   1   102064.96   100300.10   1287.73 o 
  -1   1   1    12009.05    12457.85    146.32 o 
   1   1   1       68.99       38.65      4.29 o 
   3   1   1    30397.90    32800.10    335.63 o 
   5   1   1      248.63      104.92      6.03 o 
   7   1   1    21735.98    21560.39    232.23 o 
   9   1   1    11765.71    12486.25    151.20 o 
  11   1   1    21237.91    20561.15    292.10 o 
  13   1   1    13507.93    13603.54    163.46 o 
  15   1   1       10.01       45.73      6.39 o 
  17   1   1      186.29      103.58      8.39 o 
  19   1   1     1060.31     1318.67     24.49 o 
  21   1   1      161.13      187.55     13.01 o 
  23   1   1    10384.66    10306.48    140.63 o 
  25   1   1      108.40      136.58     15.91 o 
  27   1   1       42.20       99.72     19.90 o 
  29   1   1     3192.11     2732.18     62.78 o 
  31   1   1      349.71      339.70     24.28 o 
  33   1   1      236.85      320.93     24.68 o 
  35   1   1      439.12      443.59     28.55 o 
  37   1   1     1185.45     1526.06     51.96 o 
  39   1   1     1256.40     1219.31     43.29 o 
  41   1   1      763.48      823.16     48.62 o 
  43   1   1      432.33      433.77     40.18 o 
 -44   2   1        5.67       25.81     28.24 o 
 -42   2   1       28.54       31.03     23.68 o 
 -40   2   1      128.42      165.87     26.74 o 
 -38   2   1       31.78       38.34     20.79 o 
 -36   2   1       85.92       64.03     22.89 o 
 -34   2   1      361.70      387.00     33.14 o 
 -32   2   1       95.50       87.17     17.13 o 
 -30   2   1      188.36      204.39     34.43 o 
 -28   2   1        8.31       -1.44     12.50 o 
 -26   2   1      480.68      441.14     21.57 o 
 -24   2   1     1304.78     1231.66     44.23 o 
 -22   2   1      373.22      328.94     18.99 o 
 -20   2   1      187.11      160.79     14.02 o 
 -18   2   1     1503.83     1371.56     39.40 o 
 -16   2   1      143.22      170.97     11.78 o 
 -14   2   1       73.27       27.41      6.18 o 
 -12   2   1       70.08       34.79      6.16 o 
 -10   2   1     2368.27     2170.22     39.65 o 
  -8   2   1     7981.68     6577.17     89.48 o 
  -6   2   1     3102.53     2622.70     43.84 o 
  -4   2   1     1263.41      843.96     56.69 o 
  -2   2   1     2324.10     1588.26     23.36 o 
   0   2   1      492.60      538.25     44.83 o 
   2   2   1     6988.85     5431.07     86.96 o 
   4   2   1     7216.38     6551.06     96.17 o 
   6   2   1       53.43       99.98      5.87 o 
   8   2   1      494.60      329.06     10.99 o 
  10   2   1      283.23      277.35     13.96 o 
  12   2   1     3629.04     3241.50     51.56 o 
  14   2   1     3472.49     3279.17     43.89 o 
  16   2   1      183.40      244.65     23.49 o 
  18   2   1      959.51      785.65     21.74 o 
  20   2   1      954.05      937.25     40.88 o 
  22   2   1      103.58      111.04     14.81 o 
  24   2   1       13.60       13.61     11.77 o 
  26   2   1      571.59      561.14     24.81 o 
  28   2   1      819.92      852.91     36.99 o 
  30   2   1      363.66      392.64     26.35 o 
  32   2   1       11.92      -13.04     15.90 o 
  34   2   1       32.70       20.28     22.66 o 
  36   2   1       27.92       28.91     17.55 o 
  38   2   1        0.67      -21.99     15.83 o 
  40   2   1        3.23      -34.82     19.93 o 
  42   2   1        1.83        5.01     21.45 o 
 -43   3   1     1392.48     1486.84     73.80 o 
 -41   3   1     1265.06     1268.02     51.76 o 
 -39   3   1      211.12      268.93     39.41 o 
 -37   3   1      510.25      512.63     52.15 o 
 -35   3   1      371.12      320.94     29.44 o 
 -33   3   1      858.81      730.34     38.91 o 
 -31   3   1       34.78       26.61     18.57 o 
 -29   3   1      184.09      152.89     17.93 o 
 -27   3   1      206.47      192.68     16.98 o 
 -25   3   1        0.89        9.83     10.42 o 
 -23   3   1      237.40      184.90     15.46 o 
 -21   3   1       68.04       79.78     15.18 o 
 -19   3   1     1055.13     1020.35     25.65 o 
 -17   3   1      317.55      332.60     14.53 o 
 -15   3   1      383.65      580.88     15.02 o 
 -13   3   1     9872.04    10672.04    167.10 o 
 -11   3   1     2269.08     2587.49     41.58 o 
  -9   3   1        1.71        7.83      5.96 o 
  -7   3   1      278.30      279.17     12.69 o 
  -5   3   1     2235.39     2505.46     46.37 o 
  -3   3   1    24236.43    24555.93    290.56 o 
  -1   3   1      724.40      643.81     14.83 o 
   1   3   1       25.51       24.34      6.27 o 
   3   3   1    11015.67    11620.72    234.80 o 
   5   3   1      502.23      405.82     14.58 o 
   7   3   1     6563.04     6325.74     80.45 o 
   9   3   1     8352.48     7938.84    104.16 o 
  11   3   1     1045.94      992.56     31.08 o 
  13   3   1       66.67      104.06     13.83 o 
  15   3   1      956.47      944.46     20.96 o 
  17   3   1      662.46      674.37     18.65 o 
  19   3   1     2069.77     2153.26     44.85 o 
  21   3   1      414.53      415.07     21.84 o 
  23   3   1     2499.47     2613.67     52.63 o 
  25   3   1      205.92      183.18     18.57 o 
  27   3   1       13.16       18.40     12.00 o 
  29   3   1     3037.45     2774.45     75.53 o 
  31   3   1      186.60      167.22     20.72 o 
  33   3   1       55.03       63.98     20.99 o 
  35   3   1      245.58      249.11     28.06 o 
  37   3   1      690.45      798.25     44.39 o 
  39   3   1     1155.61     1135.36     53.98 o 
  41   3   1      691.60      680.97     45.77 o 
 -40   4   1        2.85      -18.33     21.16 o 
 -38   4   1        0.00       27.65     36.08 o 
 -36   4   1       47.15       68.05     23.95 o 
 -34   4   1      118.60      178.32     45.27 o 
 -32   4   1        7.40        0.04     26.76 o 
 -30   4   1      406.43      505.78     41.58 o 
 -28   4   1       32.67       10.50     14.13 o 
 -26   4   1      367.49      362.53     22.63 o 
 -24   4   1      965.71      987.16     35.60 o 
 -22   4   1      836.16      846.18     26.39 o 
 -20   4   1      503.69      462.05     26.41 o 
 -18   4   1       72.80       49.13     10.13 o 
 -16   4   1      508.54      524.27     19.44 o 
 -14   4   1      350.00      338.98     16.07 o 
 -12   4   1      408.93      449.02     21.89 o 
 -10   4   1       75.92       70.08     11.00 o 
  -8   4   1     1143.26     1093.36     31.37 o 
  -6   4   1     1568.20     1513.31     31.71 o 
  -4   4   1       86.72       91.09     20.63 o 
  -2   4   1       27.85       42.39     12.19 o 
   0   4   1      806.37      657.36     49.88 o 
   2   4   1      580.43      450.28     16.97 o 
   4   4   1     1194.90     1198.40     25.33 o 
   6   4   1        2.86       -9.36      6.63 o 
   8   4   1      410.51      377.34     17.70 o 
  10   4   1       84.80       85.48     12.42 o 
  12   4   1      179.21      196.19     13.66 o 
  14   4   1      716.88      781.16     24.26 o 
  16   4   1      140.63      220.67     16.87 o 
  18   4   1      267.79      279.74     18.23 o 
  20   4   1      408.42      421.66     19.44 o 
  22   4   1       21.85       40.17     11.21 o 
  24   4   1       42.97       49.46     15.23 o 
  26   4   1       82.86       53.90     20.99 o 
  28   4   1       58.28       67.78     17.74 o 
  30   4   1       12.95       23.94     19.18 o 
  32   4   1      117.89      108.77     34.82 o 
  34   4   1       11.82       19.52     21.18 o 
  36   4   1       12.70       41.28     40.33 o 
  38   4   1        0.13       23.79     22.91 o 
  40   4   1        5.30       -5.04     27.78 o 
 -37   5   1      412.70      396.84     41.98 o 
 -35   5   1      614.08      666.36     49.76 o 
 -33   5   1      223.20      159.55     29.59 o 
 -31   5   1        8.97       50.41     19.14 o 
 -29   5   1      159.58      155.84     23.31 o 
 -27   5   1      108.37       96.56     20.39 o 
 -25   5   1        0.39       -6.46     15.76 o 
 -23   5   1       64.27       37.42     17.47 o 
 -21   5   1        0.23       -7.50     14.58 o 
 -19   5   1      729.83      795.42     41.70 o 
 -17   5   1      212.57      234.01     20.62 o 
 -15   5   1      669.26      721.80     31.87 o 
 -13   5   1     2492.23     2818.61     64.24 o 
 -11   5   1     2087.43     2143.05     45.09 o 
  -9   5   1      235.36      228.55     14.73 o 
  -7   5   1      400.19      445.75     29.12 o 
  -5   5   1     1831.89     1952.18     36.64 o 
  -3   5   1     3213.99     3254.09     80.96 o 
  -1   5   1        3.68       28.88     11.30 o 
   1   5   1        4.43       -5.66      9.11 o 
   3   5   1     1988.73     2090.89     39.27 o 
   5   5   1        7.84        3.73      8.68 o 
   7   5   1      928.26      839.87     24.92 o 
   9   5   1      841.31      810.77     30.61 o 
  11   5   1      749.27      702.11     26.75 o 
  13   5   1      207.01      198.10     20.78 o 
  15   5   1       15.95        8.18     10.41 o 
  17   5   1      132.02      158.25     21.38 o 
  19   5   1       11.48       25.40     16.51 o 
  21   5   1       23.21       54.88     19.37 o 
  23   5   1      893.73      826.85     50.11 o 
  25   5   1      302.03      372.51     30.52 o 
  27   5   1       39.26       55.90     20.83 o 
  29   5   1     1138.88     1118.01     52.57 o 
  31   5   1      310.01      270.81     38.73 o 
  33   5   1       22.80       25.23     27.72 o 
  35   5   1       50.53       72.32     29.99 o 
 -32   6   1        0.05       34.13     23.31 o 
 -30   6   1      284.23      319.33     38.20 o 
 -28   6   1       35.00       49.96     23.43 o 
 -26   6   1       31.04       10.02     21.07 o 
 -24   6   1       35.06       16.70     20.20 o 
 -22   6   1       43.18        4.90     21.02 o 
 -20   6   1       96.19       90.87     23.28 o 
 -18   6   1        1.80       27.53     17.50 o 
 -16   6   1        3.46       -9.03     17.59 o 
 -14   6   1      143.12      172.36     21.99 o 
 -12   6   1       39.83       38.54     20.75 o 
 -10   6   1      123.59       71.98     17.29 o 
  -8   6   1      205.50      165.88     21.25 o 
  -6   6   1      561.15      564.54     35.22 o 
  -4   6   1      265.49      271.80     31.67 o 
  -2   6   1      211.42      227.36     23.95 o 
   0   6   1      686.20      641.86     41.98 o 
   2   6   1        6.08      -24.11     14.30 o 
   4   6   1      280.40      285.75     28.93 o 
   6   6   1       20.48        0.39     13.12 o 
   8   6   1       26.62       27.40     12.90 o 
  10   6   1       65.94       51.40     13.00 o 
  12   6   1        1.46       20.91     12.85 o 
  14   6   1      128.27      138.65     17.23 o 
  16   6   1      142.39      125.76     20.36 o 
  18   6   1        8.77       -1.70     17.54 o 
  20   6   1      129.58      105.81     23.83 o 
  22   6   1       18.22       16.15     18.92 o 
  24   6   1       16.33        5.07     19.80 o 
  26   6   1       96.34       95.64     34.13 o 
  28   6   1       35.34       32.10     27.11 o 
  30   6   1       33.54       80.19     26.74 o 
  32   6   1        7.25       16.22     26.33 o 
 -27   7   1        4.72       15.91     26.46 o 
 -25   7   1        2.97        2.31     22.90 o 
 -23   7   1        0.91       18.58     25.22 o 
 -21   7   1       19.61       52.48     24.14 o 
 -19   7   1       75.89       48.81     32.36 o 
 -17   7   1       12.67       23.90     30.26 o 
 -15   7   1      180.79      202.99     31.20 o 
 -13   7   1     1287.86     1252.55     51.04 o 
 -11   7   1     1022.38     1026.87     61.50 o 
  -9   7   1      102.40      154.74     24.76 o 
  -7   7   1       53.93       34.01     26.47 o 
  -5   7   1      633.02      655.89     40.34 o 
  -3   7   1      578.25      590.24     38.65 o 
  -1   7   1       58.68       39.14     19.40 o 
   1   7   1       31.09       12.94     22.74 o 
   3   7   1      237.17      216.14     36.51 o 
   5   7   1      312.85      291.97     28.92 o 
   7   7   1      726.36      670.71     40.65 o 
   9   7   1      486.83      520.22     32.95 o 
  11   7   1       11.71       -4.67     14.84 o 
  13   7   1       11.93        7.84     15.11 o 
  15   7   1      218.01      213.38     28.78 o 
  17   7   1       11.37       52.78     22.14 o 
  19   7   1        4.24        7.48     20.83 o 
  21   7   1       35.00       81.06     27.81 o 
  23   7   1      221.18      205.66     42.53 o 
  25   7   1      269.08      317.48     40.00 o 
 -18   8   1        0.12       -8.19     24.00 o 
 -16   8   1        0.37        0.51     25.94 o 
 -14   8   1        9.73       34.02     25.90 o 
 -12   8   1       21.49       13.21     27.24 o 
 -10   8   1       33.56       39.98     22.88 o 
  -8   8   1       51.68       40.13     24.01 o 
  -6   8   1        2.19      -15.45     19.59 o 
  -4   8   1        6.09       17.36     25.19 o 
  -2   8   1       28.65        3.86     24.36 o 
   0   8   1      537.62      607.69     93.31 o 
   2   8   1        0.16        0.22     23.84 o 
   4   8   1      126.54      164.61     30.15 o 
   6   8   1       19.78       29.68     23.18 o 
   8   8   1        1.00        0.17     21.75 o 
  10   8   1       32.01       45.70     23.72 o 
  12   8   1       14.54       40.44     30.72 o 
  14   8   1        9.88       17.55     37.21 o 
  16   8   1       25.42       17.38     25.87 o 
 -46   0   2      654.49      791.24     62.43 o 
 -44   0   2       49.44       21.34     28.39 o 
 -42   0   2        0.21        8.25     24.78 o 
 -40   0   2        3.98       -2.64     23.48 o 
 -38   0   2       15.25       -2.94     23.18 o 
 -36   0   2     2251.44     2338.55     63.93 o 
 -34   0   2       52.72       41.25     22.64 o 
 -32   0   2       10.87       33.28     24.87 o 
 -30   0   2     7292.11     7251.50    145.13 o 
 -28   0   2       32.65       51.33     20.99 o 
 -26   0   2      957.75      868.78     35.35 o 
 -24   0   2      328.37      257.87     38.29 o 
 -22   0   2     1245.47     1087.47     25.74 o 
 -20   0   2     3985.92     4901.97     97.63 o 
 -18   0   2    12454.00    14460.43    255.31 o 
 -16   0   2     6811.42     6893.15    176.47 o 
 -14   0   2     2633.70     2850.79    162.74 o 
 -12   0   2     3335.86     2852.41     79.16 o 
 -10   0   2     5246.40     4953.27    104.12 o 
  -8   0   2    10618.52    10494.98    177.83 o 
  -6   0   2    20502.77    17648.99    266.08 o 
  -4   0   2    72479.84    79496.13   1112.49 o 
  -2   0   2    43137.91    47109.65    794.27 o 
   0   0   2     2436.38     3707.09    109.18 o 
   2   0   2    10334.83    12037.01    191.53 o 
   4   0   2     4031.69     5873.79     89.56 o 
   6   0   2    15543.05    14611.10    199.81 o 
   8   0   2     4565.88     4317.62     64.55 o 
  10   0   2      250.57      208.76     11.46 o 
  12   0   2     1476.95     1291.23     41.53 o 
  14   0   2      453.79      357.84     14.15 o 
  16   0   2    13798.31    16804.82    227.23 o 
  18   0   2      275.45      393.38     14.59 o 
  20   0   2      182.14      209.71     11.80 o 
  22   0   2     1597.50     1679.85     33.41 o 
  24   0   2    29890.14    28742.38    454.12 o 
  26   0   2    31595.16    30375.17    479.80 o 
  28   0   2     6734.79     6455.43    119.51 o 
  30   0   2       40.63       33.88     18.90 o 
  32   0   2      722.76      668.15     67.53 o 
  34   0   2        4.36      -15.80     23.07 o 
  36   0   2      398.34      466.30     46.85 o 
  38   0   2       16.02       77.22     31.66 o 
  40   0   2       33.75       89.66     33.06 o 
  42   0   2      260.76      331.51     46.45 o 
  44   0   2      135.68      151.13     49.10 o 
 -45   1   2       51.65       50.65     30.81 o 
 -43   1   2       74.11       62.11     23.46 o 
 -41   1   2       53.10       38.75     26.93 o 
 -39   1   2       21.21       20.68     16.93 o 
 -37   1   2        6.59      -13.84     18.47 o 
 -35   1   2       49.24       18.73     15.41 o 
 -33   1   2      103.49       91.40     17.35 o 
 -31   1   2      474.61      487.43     30.86 o 
 -29   1   2      908.06      882.88     30.41 o 
 -27   1   2     1105.28      990.86     36.27 o 
 -25   1   2      557.62      486.02     21.09 o 
 -23   1   2       72.62       52.83      9.10 o 
 -21   1   2        7.52       12.86      6.88 o 
 -19   1   2        5.33       -2.37      6.06 o 
 -17   1   2      108.18      144.40      9.66 o 
 -15   1   2      656.86      656.18     14.70 o 
 -13   1   2     2655.04     2424.94     33.06 o 
 -11   1   2     2334.39     2044.15     29.46 o 
  -9   1   2       25.12       30.43      5.59 o 
  -7   1   2     2367.08     2056.12     30.92 o 
  -5   1   2     5623.10     5152.24     73.88 o 
  -3   1   2     8728.76     8677.97    135.40 o 
  -1   1   2     7682.85     7507.14     98.57 o 
   1   1   2     7657.35     6711.86     81.80 o 
   3   1   2     8472.04     7190.93     93.64 o 
   5   1   2     3853.56     3501.54     40.52 o 
   7   1   2       18.38       24.53      6.25 o 
   9   1   2     1281.94     1076.88     19.04 o 
  11   1   2     1847.15     1653.79     25.55 o 
  13   1   2      168.18      157.40     10.79 o 
  15   1   2       12.27       -4.21      5.27 o 
  17   1   2        4.94       -1.04      5.95 o 
  19   1   2       35.08       37.67      7.54 o 
  21   1   2        1.15       -4.05      7.87 o 
  23   1   2      273.83      260.83     14.56 o 
  25   1   2      979.87      967.06     30.44 o 
  27   1   2      718.47      655.54     26.95 o 
  29   1   2       58.15       41.66     13.95 o 
  31   1   2       19.71       21.17     13.67 o 
  33   1   2       21.51       16.32     15.01 o 
  35   1   2       13.59       -5.49     15.23 o 
  37   1   2        0.45       30.97     16.77 o 
  39   1   2      114.61      125.01     20.71 o 
  41   1   2      202.49      236.74     31.61 o 
  43   1   2      119.25      123.84     29.70 o 
 -44   2   2       19.25       19.82     28.33 o 
 -42   2   2        1.91       10.17     22.02 o 
 -40   2   2       29.82       42.55     21.43 o 
 -38   2   2      270.63      193.22     25.54 o 
 -36   2   2      827.74      836.61     41.79 o 
 -34   2   2      184.50      199.15     28.39 o 
 -32   2   2       61.58       51.89     15.96 o 
 -30   2   2     7080.51     6506.57    114.64 o 
 -28   2   2      378.61      311.18     19.12 o 
 -26   2   2       21.14       27.61     10.51 o 
 -24   2   2      982.87      998.64     43.94 o 
 -22   2   2      843.35      864.45     29.82 o 
 -20   2   2     2204.30     2506.98     51.03 o 
 -18   2   2    12570.02    12886.88    193.45 o 
 -16   2   2      688.30      846.89     19.54 o 
 -14   2   2     1311.98     1366.57     24.48 o 
 -12   2   2      106.32      149.68     12.74 o 
 -10   2   2      201.72      244.35      9.25 o 
  -8   2   2     6899.11     6900.05     92.39 o 
  -6   2   2     4796.76     4435.54     64.25 o 
  -4   2   2    41859.84    47894.71    621.93 o 
  -2   2   2    41124.07    44072.44    511.48 o 
   0   2   2     6304.61     6478.30    105.93 o 
   2   2   2     4526.67     4778.81     79.20 o 
   4   2   2     7035.52     8449.64     88.83 o 
   6   2   2     3221.82     3198.40     47.83 o 
   8   2   2     1037.01      961.02     17.89 o 
  10   2   2      830.96      753.93     24.27 o 
  12   2   2      299.84      208.60      8.95 o 
  14   2   2      603.87      725.99     17.75 o 
  16   2   2     7249.11     7560.09     86.87 o 
  18   2   2      153.63      199.52     12.03 o 
  20   2   2     3139.25     3240.46     61.14 o 
  22   2   2     4653.43     4628.97     93.26 o 
  24   2   2    18048.58    17428.69    219.68 o 
  26   2   2    32852.93    31230.28    380.34 o 
  28   2   2     2832.33     2721.49     58.09 o 
  30   2   2     1028.66     1057.42     38.62 o 
  32   2   2        0.04       12.43     15.40 o 
  34   2   2      147.24      164.82     22.60 o 
  36   2   2      117.57      117.19     21.18 o 
  38   2   2       64.23       29.39     28.21 o 
  40   2   2        2.53       23.72     20.87 o 
  42   2   2      221.57      269.58     32.02 o 
 -43   3   2       23.86        9.31     26.20 o 
 -41   3   2        2.29      -10.30     20.75 o 
 -39   3   2       12.29      -33.62     18.39 o 
 -37   3   2        0.07      -10.16     18.16 o 
 -35   3   2       19.50       26.91     20.77 o 
 -33   3   2      227.55      273.79     26.88 o 
 -31   3   2       35.17       43.36     20.68 o 
 -29   3   2        3.16        8.12     15.49 o 
 -27   3   2      153.71      131.20     21.50 o 
 -25   3   2       67.57       61.47     12.52 o 
 -23   3   2        7.44       -3.79      9.79 o 
 -21   3   2        1.17        1.84     16.46 o 
 -19   3   2       33.77       24.21     12.24 o 
 -17   3   2       16.71       30.98      7.85 o 
 -15   3   2       42.92       54.60      7.01 o 
 -13   3   2     1105.80     1108.09     25.67 o 
 -11   3   2     1504.81     1508.77     28.90 o 
  -9   3   2      485.00      537.85     18.52 o 
  -7   3   2       86.99      111.88      9.00 o 
  -5   3   2      704.36      716.87     17.68 o 
  -3   3   2      533.94      434.21     11.56 o 
  -1   3   2     2217.76     1920.16     29.66 o 
   1   3   2     3552.70     3355.01     49.58 o 
   3   3   2     1181.49     1369.50     38.05 o 
   5   3   2      223.40      252.36     10.49 o 
   7   3   2      522.07      533.59     14.45 o 
   9   3   2      928.98      907.23     17.50 o 
  11   3   2     1266.75     1306.17     20.53 o 
  13   3   2       21.09        7.75      5.47 o 
  15   3   2     1058.04      959.07     19.28 o 
  17   3   2     1553.75     1483.10     25.08 o 
  19   3   2      433.96      417.23     17.82 o 
  21   3   2       38.70       27.36     13.25 o 
  23   3   2      152.81      138.52     14.58 o 
  25   3   2      842.15      947.32     33.53 o 
  27   3   2      491.58      526.73     28.86 o 
  29   3   2      170.67      145.21     19.75 o 
  31   3   2      165.88      224.14     28.86 o 
  33   3   2       53.26       63.14     19.03 o 
  35   3   2        1.62      -14.02     18.01 o 
  37   3   2       75.14      121.61     39.44 o 
  39   3   2        0.01      -18.53     21.32 o 
  41   3   2        1.67      -19.32     27.16 o 
 -40   4   2       52.48      111.57     33.90 o 
 -38   4   2      533.14      615.61     40.69 o 
 -36   4   2      267.18      294.50     30.34 o 
 -34   4   2        4.92      -23.36     16.92 o 
 -32   4   2      122.04      154.07     21.40 o 
 -30   4   2     1286.37     1246.41     39.26 o 
 -28   4   2        5.63       -2.02     11.87 o 
 -26   4   2      203.78      201.18     24.02 o 
 -24   4   2       30.78       20.90     10.66 o 
 -22   4   2      523.08      570.46     27.71 o 
 -20   4   2     4358.77     4440.57     80.85 o 
 -18   4   2     2859.06     2978.23     54.10 o 
 -16   4   2        7.37        2.42      9.50 o 
 -14   4   2      358.50      393.35     19.18 o 
 -12   4   2      478.18      531.44     21.29 o 
 -10   4   2      190.72      269.16     16.30 o 
  -8   4   2      392.12      387.56     18.16 o 
  -6   4   2       78.30       56.07      9.04 o 
  -4   4   2    23680.00    26035.14    349.43 o 
  -2   4   2    10879.41    12196.96    150.60 o 
   0   4   2     1357.80     1281.20     24.53 o 
   2   4   2      306.59      359.62     13.88 o 
   4   4   2     4145.79     4486.60     66.81 o 
   6   4   2      429.52      505.04     17.28 o 
   8   4   2       21.93        7.15      6.66 o 
  10   4   2     1222.26     1124.13     25.71 o 
  12   4   2       52.22       23.86      7.18 o 
  14   4   2        0.04        4.62      8.23 o 
  16   4   2     5728.24     5941.06     85.43 o 
  18   4   2      510.23      529.84     19.95 o 
  20   4   2      309.51      314.96     18.30 o 
  22   4   2      447.56      528.24     24.54 o 
  24   4   2    18772.08    18925.23    275.80 o 
  26   4   2    13778.25    13429.69    209.77 o 
  28   4   2     3607.26     3655.29     81.28 o 
  30   4   2      323.76      330.69     39.67 o 
  32   4   2       18.80        5.02     19.52 o 
  34   4   2      234.43      268.90     30.03 o 
  36   4   2        0.28      -14.80     23.94 o 
  38   4   2      267.64      284.93     33.43 o 
 -37   5   2       28.89       45.56     25.67 o 
 -35   5   2       12.11       -7.43     22.26 o 
 -33   5   2       80.56       68.01     28.53 o 
 -31   5   2        1.23       19.22     16.90 o 
 -29   5   2       11.56        5.21     17.13 o 
 -27   5   2      209.55      176.61     23.21 o 
 -25   5   2      158.71      139.33     24.68 o 
 -23   5   2       10.60       17.48     17.42 o 
 -21   5   2        0.01        9.69     16.66 o 
 -19   5   2        0.01        6.14     16.96 o 
 -17   5   2       27.32       30.48     13.83 o 
 -15   5   2       51.57       58.42     19.91 o 
 -13   5   2       33.46       23.69     11.86 o 
 -11   5   2      154.92      172.71     16.35 o 
  -9   5   2       94.28       82.51     12.50 o 
  -7   5   2        3.81        0.14      9.71 o 
  -5   5   2        0.07       -4.60      8.94 o 
  -3   5   2      570.99      590.12     22.25 o 
  -1   5   2       52.06       40.13     10.29 o 
   1   5   2      435.68      402.94     22.45 o 
   3   5   2      236.39      231.97     19.83 o 
   5   5   2       25.28       12.03      8.69 o 
   7   5   2       88.61       69.92     11.89 o 
   9   5   2        1.52        2.38      9.91 o 
  11   5   2      570.66      555.91     23.99 o 
  13   5   2       99.82      103.52     13.77 o 
  15   5   2       57.24       47.14     12.30 o 
  17   5   2      638.61      674.46     33.87 o 
  19   5   2      263.91      282.19     31.76 o 
  21   5   2        3.65        6.60     15.22 o 
  23   5   2       13.81       26.48     17.86 o 
  25   5   2      190.78      213.76     26.30 o 
  27   5   2      344.10      376.26     56.16 o 
  29   5   2       70.08       78.20     23.21 o 
  31   5   2       10.22       21.27     28.70 o 
  33   5   2       13.26       -2.43     27.45 o 
  35   5   2        1.26       -2.55     28.11 o 
 -34   6   2       53.27       55.66     36.58 o 
 -32   6   2      153.87      206.20     52.30 o 
 -30   6   2      217.78      204.27     32.76 o 
 -28   6   2        0.73        3.62     20.85 o 
 -26   6   2        2.02      -16.77     18.82 o 
 -24   6   2      240.53      165.86     27.46 o 
 -22   6   2        9.02       11.94     20.08 o 
 -20   6   2      612.50      595.43     46.33 o 
 -18   6   2     1854.93     2047.61     72.70 o 
 -16   6   2       93.48      113.11     20.36 o 
 -14   6   2      319.19      283.54     26.41 o 
 -12   6   2      661.98      751.92     38.33 o 
 -10   6   2       29.75       61.93     17.99 o 
  -8   6   2     1037.91     1020.37     48.57 o 
  -6   6   2      642.99      600.65     39.06 o 
  -4   6   2     5656.55     5891.52    135.16 o 
  -2   6   2     4972.52     5166.12    103.28 o 
   0   6   2       65.46       71.90     17.64 o 
   2   6   2      181.75      150.56     18.70 o 
   4   6   2     2960.11     3130.11    102.86 o 
   6   6   2        4.22       18.46      9.25 o 
   8   6   2      422.14      462.03     33.82 o 
  10   6   2        0.16       10.77     15.72 o 
  12   6   2       42.72       40.28     13.31 o 
  14   6   2       26.18       19.89     22.82 o 
  16   6   2      555.17      682.66     36.73 o 
  18   6   2        3.18       -8.40     15.90 o 
  20   6   2      937.61      963.78     50.11 o 
  22   6   2      944.38      948.75     55.73 o 
  24   6   2     7287.73     7183.30    158.74 o 
  26   6   2     9657.22     8850.96    228.32 o 
  28   6   2     1617.05     1733.29     79.32 o 
  30   6   2       70.68       61.88     23.86 o 
 -27   7   2       51.77       72.49     28.90 o 
 -25   7   2       15.74       19.30     28.56 o 
 -23   7   2        0.06        3.04     24.38 o 
 -21   7   2        6.80       13.06     23.56 o 
 -19   7   2       16.26      -14.76     24.05 o 
 -17   7   2        0.27      -35.57     19.97 o 
 -15   7   2       75.77      145.47     28.70 o 
 -13   7   2        0.46       -0.35     18.24 o 
 -11   7   2        6.92       20.99     25.24 o 
  -9   7   2        1.68      -12.98     16.72 o 
  -7   7   2        7.65        4.92     17.61 o 
  -5   7   2       43.59       41.30     19.73 o 
  -3   7   2      123.95      100.54     22.72 o 
  -1   7   2       29.23       22.37     18.51 o 
   1   7   2      161.13      194.48     26.41 o 
   3   7   2      151.45      222.78     29.20 o 
   5   7   2        1.25      -10.01     15.79 o 
   7   7   2        9.65       15.52     15.97 o 
   9   7   2       10.91       25.35     15.82 o 
  11   7   2      127.42      149.99     21.13 o 
  13   7   2       16.85       -4.30     27.49 o 
  15   7   2        0.21        2.03     18.72 o 
  17   7   2      196.55      209.99     29.12 o 
  19   7   2      130.20      229.23     33.93 o 
  21   7   2        0.25        8.85     23.14 o 
  23   7   2       12.36       49.47     27.20 o 
  25   7   2       44.89        5.31     38.18 o 
 -18   8   2      345.00      392.65     46.20 o 
 -16   8   2       55.03       16.12     32.64 o 
 -14   8   2       85.79       53.20     26.64 o 
 -12   8   2       57.61       57.97     23.51 o 
 -10   8   2       90.48      101.77     24.95 o 
  -8   8   2      169.86      137.95     27.20 o 
  -6   8   2      297.63      246.62     49.49 o 
  -4   8   2     3233.40     3090.86    101.29 o 
  -2   8   2     1782.61     1661.61     73.03 o 
   0   8   2        2.99        5.77     23.06 o 
   2   8   2       67.81       54.39     25.68 o 
   4   8   2      447.87      428.96     41.21 o 
   6   8   2       84.64      106.82     33.79 o 
   8   8   2       51.59       41.08     24.09 o 
  10   8   2        0.03      -27.76     20.52 o 
  12   8   2        2.11       -6.33     29.58 o 
  14   8   2       50.55       45.86     39.91 o 
  16   8   2       94.35      141.63     32.96 o 
 -45   1   3     1080.83     1238.63    124.48 o 
 -43   1   3      385.24      536.36     41.75 o 
 -41   1   3       21.94        8.36     19.16 o 
 -39   1   3      253.09      285.85     24.82 o 
 -37   1   3      418.25      296.28     46.39 o 
 -35   1   3      246.04      279.29     21.87 o 
 -33   1   3     5474.73     4859.30     83.91 o 
 -31   1   3      144.91      106.35     15.90 o 
 -29   1   3      804.05      858.99     34.31 o 
 -27   1   3      827.57      951.41     29.17 o 
 -25   1   3       29.04       36.92      9.94 o 
 -23   1   3      226.28      256.74     13.93 o 
 -21   1   3     3860.73     4483.86     65.60 o 
 -19   1   3     4347.58     5119.74     67.31 o 
 -17   1   3    30673.76    33925.85    391.70 o 
 -15   1   3    17174.72    20349.60    255.73 o 
 -13   1   3    15252.54    16772.15    172.17 o 
 -11   1   3       39.25      226.69      6.84 o 
  -9   1   3      621.23      517.71      9.82 o 
  -7   1   3    10241.13    11917.28    125.16 o 
  -5   1   3     1179.44     1662.69     35.50 o 
  -3   1   3      273.08      367.39     10.37 o 
  -1   1   3    95348.49    91920.96   1684.52 o 
   1   1   3     8318.68     6950.62     92.30 o 
   3   1   3     1011.45     1069.41     17.16 o 
   5   1   3     8307.16    10825.46    119.92 o 
   7   1   3     2841.83     2964.92     39.61 o 
   9   1   3      396.38      359.87     11.62 o 
  11   1   3     4441.75     5032.29     60.47 o 
  13   1   3       30.67       34.03      7.77 o 
  15   1   3     3570.73     4250.23     50.92 o 
  17   1   3      755.52      854.15     17.14 o 
  19   1   3        5.30       13.38      6.86 o 
  21   1   3       46.17       95.48     10.75 o 
  23   1   3      307.48      319.56     15.10 o 
  25   1   3     1605.26     1579.85     38.23 o 
  27   1   3     7035.59     6838.87    105.00 o 
  29   1   3     8135.24     7621.70    116.03 o 
  31   1   3      317.46      278.81     29.37 o 
  33   1   3      624.63      648.10     29.49 o 
  35   1   3        8.83      -10.34     15.30 o 
  37   1   3      113.94      113.63     20.10 o 
  39   1   3        1.23      -13.67     20.78 o 
  41   1   3       43.94       14.33     31.36 o 
  43   1   3      117.61      160.84     43.23 o 
 -44   2   3        3.46       31.02     22.74 o 
 -42   2   3       72.51       63.33     25.31 o 
 -40   2   3      196.37      225.17     37.29 o 
 -38   2   3       48.88       27.11     18.90 o 
 -36   2   3        0.57       51.14     22.42 o 
 -34   2   3        7.73        5.22     19.24 o 
 -32   2   3       14.47       -3.28     16.42 o 
 -30   2   3        0.57        7.59     12.72 o 
 -28   2   3       58.38       54.84     12.93 o 
 -26   2   3      185.50      213.51     15.72 o 
 -24   2   3      138.99      139.12     14.05 o 
 -22   2   3       65.38       79.35     11.58 o 
 -20   2   3     1649.31     1656.37     30.71 o 
 -18   2   3     1722.99     1746.06     31.50 o 
 -16   2   3      745.24      792.55     17.23 o 
 -14   2   3      275.29      407.44     12.02 o 
 -12   2   3      418.93      492.84     12.69 o 
 -10   2   3     2128.77     1829.43     29.35 o 
  -8   2   3     2463.35     1903.25     34.24 o 
  -6   2   3        1.96       -3.20      5.60 o 
  -4   2   3     5298.34     4559.27     65.34 o 
  -2   2   3     1607.15     1170.96     37.45 o 
   0   2   3       57.06       59.17      9.27 o 
   2   2   3     1487.78     1180.81     40.45 o 
   4   2   3       75.57      100.15      8.19 o 
   6   2   3     1082.11      944.43     24.90 o 
   8   2   3      121.07       71.20      6.20 o 
  10   2   3      666.22      630.88     18.39 o 
  12   2   3      568.59      473.70     14.04 o 
  14   2   3       72.86       63.56      7.74 o 
  16   2   3      316.28      314.74     13.66 o 
  18   2   3       59.52       54.44     10.09 o 
  20   2   3       82.51       53.00     13.47 o 
  22   2   3       78.10       33.10     11.95 o 
  24   2   3       57.75       29.25     12.40 o 
  26   2   3        2.23       -8.49     12.72 o 
  28   2   3       14.11       10.23     13.33 o 
  30   2   3        2.23      -11.84     14.01 o 
  32   2   3        0.26       -6.39     14.92 o 
  34   2   3       27.50       32.08     17.20 o 
  36   2   3        6.35       -1.06     16.70 o 
  38   2   3        3.38      -16.78     17.60 o 
  40   2   3       30.21      -19.46     18.92 o 
  42   2   3       40.50       10.72     23.45 o 
 -43   3   3      701.08      832.92     49.47 o 
 -41   3   3       21.12       26.38     24.20 o 
 -39   3   3       35.50       22.41     19.26 o 
 -37   3   3      620.17      659.88     38.43 o 
 -35   3   3      375.68      375.67     31.18 o 
 -33   3   3     3460.82     3083.73     75.33 o 
 -31   3   3       86.48       74.10     22.85 o 
 -29   3   3      529.70      485.76     32.18 o 
 -27   3   3      689.25      708.22     29.66 o 
 -25   3   3       61.44       40.60     12.76 o 
 -23   3   3        0.00       -6.52     15.20 o 
 -21   3   3     1421.84     1477.72     35.73 o 
 -19   3   3     4342.71     4731.60     73.24 o 
 -17   3   3     7834.68     8542.81    124.26 o 
 -15   3   3    20752.10    21981.27    333.51 o 
 -13   3   3     1412.61     1618.30     30.66 o 
 -11   3   3      167.16      165.36     11.11 o 
  -9   3   3      240.90      235.09     14.08 o 
  -7   3   3     1251.50     1305.76     34.05 o 
  -5   3   3       51.54       35.60      7.41 o 
  -3   3   3      217.70      218.63      9.68 o 
  -1   3   3     9193.13     9980.94    129.76 o 
   1   3   3      955.04      954.52     35.61 o 
   3   3   3     1228.88     1370.04     79.66 o 
   5   3   3     6569.70     7021.52     89.07 o 
   7   3   3      122.52      154.43      9.05 o 
   9   3   3     1084.67      973.85     16.26 o 
  11   3   3     3092.63     3009.29     38.70 o 
  13   3   3      420.51      591.58     16.15 o 
  15   3   3      347.57      368.80     14.92 o 
  17   3   3        1.46       11.56      8.37 o 
  19   3   3        0.02        4.22      9.20 o 
  21   3   3     1080.38     1062.39     26.65 o 
  23   3   3       89.98       93.86     13.98 o 
  25   3   3     1631.94     1628.51     52.42 o 
  27   3   3     4982.64     5112.74     83.64 o 
  29   3   3     5371.08     4986.30    102.69 o 
  31   3   3      269.69      234.82     24.29 o 
  33   3   3      408.16      399.53     30.52 o 
  35   3   3       29.07       48.43     21.32 o 
  37   3   3        7.89       16.21     21.15 o 
  39   3   3       42.24       55.51     24.30 o 
 -42   4   3        7.32       16.80     21.72 o 
 -40   4   3       32.35       83.32     22.59 o 
 -38   4   3        0.28      -13.77     20.01 o 
 -36   4   3       12.72        1.60     17.22 o 
 -34   4   3       27.00       17.15     17.10 o 
 -32   4   3      121.05      117.59     19.27 o 
 -30   4   3        1.40        0.08     12.09 o 
 -28   4   3        0.47        8.75     11.49 o 
 -26   4   3       38.47       42.70     14.67 o 
 -24   4   3       57.62       46.56     14.48 o 
 -22   4   3       79.01       45.44     17.05 o 
 -20   4   3      272.96      321.71     22.03 o 
 -18   4   3        9.66        8.97      9.21 o 
 -16   4   3        0.47        7.67     10.35 o 
 -14   4   3        0.01       -8.85      9.53 o 
 -12   4   3       90.85       64.35     11.28 o 
 -10   4   3      206.51      192.55     13.64 o 
  -8   4   3      228.84      234.29     14.97 o 
  -6   4   3      338.01      294.26     20.44 o 
  -4   4   3     1788.85     1661.34     49.32 o 
  -2   4   3        5.71       -5.93      6.91 o 
   0   4   3      162.14      143.07      9.78 o 
   2   4   3      690.71      594.94     19.24 o 
   4   4   3       26.44       15.02      8.35 o 
   6   4   3       94.60       66.73     10.04 o 
   8   4   3        3.50        1.91      7.52 o 
  10   4   3        7.38        3.06      7.74 o 
  12   4   3      406.08      403.72     16.02 o 
  14   4   3     1041.66     1023.99     25.33 o 
  16   4   3     2014.74     1996.38     59.69 o 
  18   4   3      562.41      545.95     20.82 o 
  20   4   3       21.94       14.90     10.49 o 
  22   4   3       33.08       15.40     12.43 o 
  24   4   3      405.55      405.38     22.14 o 
  26   4   3       24.30       38.15     16.45 o 
  28   4   3      101.31       81.47     19.09 o 
  30   4   3      229.54      229.63     27.58 o 
  32   4   3       34.18       54.71     21.70 o 
  34   4   3       31.36       19.91     21.35 o 
  36   4   3       17.55      -26.64     20.59 o 
  38   4   3        1.89       12.06     22.85 o 
 -37   5   3      322.18      296.43     38.49 o 
 -35   5   3      343.70      309.53     38.42 o 
 -33   5   3      934.47      879.06     76.60 o 
 -31   5   3      352.52      326.97     29.68 o 
 -29   5   3      204.24      147.25     22.27 o 
 -27   5   3      161.68      218.79     28.68 o 
 -25   5   3        6.21       17.39     18.60 o 
 -23   5   3       38.54       35.51     24.90 o 
 -21   5   3      863.16     1028.53     68.17 o 
 -19   5   3      410.85      475.48     41.48 o 
 -17   5   3     6654.83     6815.98    116.39 o 
 -15   5   3     5509.83     5555.32     97.95 o 
 -13   5   3     1253.36     1338.23     37.73 o 
 -11   5   3      228.32      259.64     19.70 o 
  -9   5   3      300.35      318.79     20.26 o 
  -7   5   3        3.59       -0.02     11.07 o 
  -5   5   3        1.12       -2.73     10.52 o 
  -3   5   3      129.05      143.65     14.83 o 
  -1   5   3     1910.39     1985.70     40.48 o 
   1   5   3     1129.54     1301.09     37.82 o 
   3   5   3     1464.64     1552.43     32.99 o 
   5   5   3     1351.22     1484.60     36.27 o 
   7   5   3       35.74       30.19      9.86 o 
   9   5   3      245.35      208.55     15.92 o 
  11   5   3     1456.44     1486.12     37.34 o 
  13   5   3      448.32      458.75     24.12 o 
  15   5   3      197.51      191.22     19.77 o 
  17   5   3       29.97       49.54     17.42 o 
  19   5   3       71.04       55.37     16.07 o 
  21   5   3      363.50      382.50     29.60 o 
  23   5   3        3.27        0.51     17.31 o 
  25   5   3      363.59      414.33     33.36 o 
  27   5   3     4530.32     4869.79    132.85 o 
  29   5   3     1326.02     1251.51    100.04 o 
  31   5   3       12.23        8.23     25.91 o 
  33   5   3      600.31      557.61     89.61 o 
  35   5   3      111.75      123.26     46.12 o 
 -34   6   3        5.06       -4.58     27.76 o 
 -32   6   3        1.50       12.69     23.57 o 
 -30   6   3      105.06      168.95     66.46 o 
 -28   6   3       16.21       20.71     24.04 o 
 -26   6   3       61.19      141.50     28.42 o 
 -24   6   3      100.75       65.43     24.05 o 
 -22   6   3       43.30       28.00     21.26 o 
 -20   6   3       79.79       52.76     22.25 o 
 -18   6   3        1.30        2.88     18.39 o 
 -16   6   3       51.29       46.91     16.45 o 
 -14   6   3      166.41      215.37     24.74 o 
 -12   6   3       15.07      -17.78     14.38 o 
 -10   6   3      103.62      102.00     22.22 o 
  -8   6   3      110.01      147.33     23.96 o 
  -6   6   3        0.00        5.12     16.08 o 
  -4   6   3      224.25      158.08     28.24 o 
  -2   6   3       81.41       64.01     19.20 o 
   0   6   3       30.81       33.86     13.55 o 
   2   6   3      120.58      123.22     15.05 o 
   4   6   3        0.04        1.44      9.00 o 
   6   6   3      113.71      110.86     13.85 o 
   8   6   3      328.17      338.51     19.93 o 
  10   6   3      293.40      292.56     19.08 o 
  12   6   3        3.67       -0.84     10.93 o 
  14   6   3        3.88        2.71     14.29 o 
  16   6   3       77.67       95.42     18.14 o 
  18   6   3        5.24       22.44     16.81 o 
  20   6   3       96.72      117.33     24.68 o 
  22   6   3        4.81      -16.02     19.86 o 
  24   6   3      252.96      306.46     41.38 o 
  26   6   3       41.20       22.63     23.22 o 
  28   6   3       34.52       37.44     23.00 o 
  30   6   3       53.92       66.41     31.27 o 
 -27   7   3       51.39       57.03     27.46 o 
 -25   7   3        3.37       23.79     24.17 o 
 -23   7   3        0.05       15.62     24.14 o 
 -21   7   3       73.49       66.48     28.35 o 
 -19   7   3      205.91      188.40     31.32 o 
 -17   7   3     2815.26     2724.42     90.85 o 
 -15   7   3     3027.68     3099.13     95.75 o 
 -13   7   3      162.62      189.27     44.17 o 
 -11   7   3       45.35       43.31     20.51 o 
  -9   7   3       10.05       14.75     19.17 o 
  -7   7   3        9.71       -8.13     16.13 o 
  -5   7   3       19.33       43.77     19.34 o 
  -3   7   3      132.61      165.72     25.25 o 
  -1   7   3      760.67      777.62     44.42 o 
   1   7   3      461.37      487.99     35.84 o 
   3   7   3      988.39      920.39     46.27 o 
   5   7   3      182.50      205.44     28.46 o 
   7   7   3        3.32      -23.34     15.89 o 
   9   7   3       34.73       24.71     16.07 o 
  11   7   3      568.36      510.31     32.25 o 
  13   7   3      487.33      445.40     36.47 o 
  15   7   3      195.00      201.10     28.38 o 
  17   7   3       13.82       19.16     21.01 o 
  19   7   3       96.54      127.61     28.57 o 
  21   7   3       82.36      105.59     27.67 o 
  23   7   3       29.00       24.47     26.30 o 
  25   7   3      284.33      360.11     57.75 o 
 -18   8   3       73.72      113.19     35.59 o 
 -16   8   3        8.24       24.88     30.42 o 
 -14   8   3        4.16       -0.24     23.17 o 
 -12   8   3        0.21       -1.61     20.95 o 
 -10   8   3       83.19       95.01     25.12 o 
  -8   8   3       26.25       50.77     22.88 o 
  -6   8   3       42.01       41.83     23.51 o 
  -4   8   3       96.38       87.27     27.21 o 
  -2   8   3       18.59      -14.75     21.68 o 
   0   8   3        4.26       14.98     23.43 o 
   2   8   3        0.12        7.70     19.57 o 
   4   8   3       44.32       56.84     23.89 o 
   6   8   3        0.02       12.02     21.62 o 
   8   8   3        6.93       16.86     23.52 o 
  10   8   3        2.13       -7.23     26.63 o 
  12   8   3        6.11        0.88     27.47 o 
  14   8   3        0.05       45.58     38.06 o 
 -46   0   4      271.48      378.55     62.57 o 
 -44   0   4        5.13       87.05     85.03 o 
 -42   0   4      679.93      949.92    126.72 o 
 -40   0   4        2.03      -18.33     41.54 o 
 -38   0   4       94.35      109.88     21.76 o 
 -36   0   4      129.15      126.12     21.21 o 
 -34   0   4      839.15      709.24     36.83 o 
 -32   0   4      283.34      238.61     23.56 o 
 -30   0   4     3851.19     3171.33    111.16 o 
 -28   0   4    11510.12    12027.85    245.00 o 
 -26   0   4      137.41      148.03     19.47 o 
 -24   0   4      436.82      377.38     18.08 o 
 -22   0   4        5.21        6.63      8.70 o 
 -20   0   4     1873.21     2554.82     73.86 o 
 -18   0   4     6895.04     7166.95    132.88 o 
 -16   0   4      439.09      553.09     27.24 o 
 -14   0   4    29437.50    33105.00    467.23 o 
 -12   0   4        6.96      140.27      9.66 o 
 -10   0   4     1157.93      617.56     18.66 o 
  -8   0   4     9270.78     9515.42    128.88 o 
  -6   0   4    29120.61    29373.50    413.26 o 
  -4   0   4    29422.03    30285.45    505.96 o 
  -2   0   4      186.53      301.91     16.11 o 
   0   0   4    44175.61    51428.85    802.79 o 
   2   0   4     7387.22     9217.05    125.57 o 
   4   0   4    11869.43    10847.25    177.82 o 
   6   0   4      840.96     1439.85     27.84 o 
   8   0   4     5517.31     4811.38    123.76 o 
  10   0   4     1070.32      994.87     32.38 o 
  12   0   4     1212.88     1100.42     23.66 o 
  14   0   4     7463.16     8783.97    117.76 o 
  16   0   4      462.39      549.24     18.87 o 
  18   0   4     1500.53     1441.35     33.56 o 
  20   0   4     7780.90     7433.70    109.88 o 
  22   0   4     8763.06     8509.76    135.19 o 
  24   0   4     1427.04     1459.61     41.50 o 
  26   0   4      159.89      145.76     15.41 o 
  28   0   4      595.95      411.28     34.54 o 
  30   0   4        2.60        9.33     20.01 o 
  32   0   4      208.07      249.10     31.60 o 
  34   0   4      878.21      734.64     47.58 o 
  36   0   4       71.70       69.13     27.84 o 
  38   0   4      244.36      246.71     42.17 o 
  40   0   4      314.49      366.26     62.09 o 
  42   0   4      442.44      387.66     81.92 o 
 -47   1   4        0.63      -58.02     39.66 o 
 -45   1   4        2.55      -21.56     31.49 o 
 -43   1   4       23.52       31.60     21.45 o 
 -41   1   4       24.29        7.96     22.40 o 
 -39   1   4       13.40       -0.14     17.57 o 
 -37   1   4       23.88       26.52     20.38 o 
 -35   1   4      131.47      117.40     17.16 o 
 -33   1   4      128.79      123.95     17.97 o 
 -31   1   4       98.03      112.13     15.50 o 
 -29   1   4       58.71       64.32     13.94 o 
 -27   1   4      176.13      168.94     15.95 o 
 -25   1   4      493.06      442.97     17.23 o 
 -23   1   4      762.80      715.04     14.50 o 
 -21   1   4      258.02      258.18     12.05 o 
 -19   1   4       20.06       30.62      5.05 o 
 -17   1   4       23.19        5.55      4.77 o 
 -15   1   4       14.27       17.01      5.17 o 
 -13   1   4       28.62        1.82      4.60 o 
 -11   1   4      152.42      222.53      9.87 o 
  -9   1   4     2529.29     2225.44     29.50 o 
  -7   1   4     5802.23     5012.98     59.18 o 
  -5   1   4     3327.25     3033.27     59.45 o 
  -3   1   4      844.79      933.38     23.54 o 
  -1   1   4      216.55      218.69     14.18 o 
   1   1   4     2711.44     2320.05     34.89 o 
   3   1   4     5416.25     4616.92     52.52 o 
   5   1   4     1796.79     1562.61     21.60 o 
   7   1   4        5.34       -5.99      5.22 o 
   9   1   4       76.68       70.47      6.70 o 
  11   1   4      105.34      112.64      8.73 o 
  13   1   4     1421.19     1414.56     22.32 o 
  15   1   4      690.57      670.40     16.16 o 
  17   1   4        0.19       -2.07      7.71 o 
  19   1   4      110.62       82.11     10.16 o 
  21   1   4       13.25       -0.44     10.09 o 
  23   1   4      196.22      192.08     14.17 o 
  25   1   4      187.09      154.71     17.29 o 
  27   1   4        5.19       -0.97     12.66 o 
  29   1   4        0.41       11.81     12.99 o 
  31   1   4       47.37       40.61     14.33 o 
  33   1   4      145.12      129.80     18.17 o 
  35   1   4       86.57       84.96     17.52 o 
  37   1   4        4.29       -6.57     19.59 o 
  39   1   4       26.82       28.03     23.51 o 
  41   1   4       14.40       -4.90     24.80 o 
 -46   2   4        0.26      -22.84     23.37 o 
 -44   2   4      310.76      254.18     31.16 o 
 -42   2   4       35.86       68.68     23.71 o 
 -40   2   4       71.94       74.43     23.11 o 
 -38   2   4       10.42        7.30     17.65 o 
 -36   2   4      459.11      378.65     30.52 o 
 -34   2   4       85.46       24.76     18.25 o 
 -32   2   4     1858.96     1705.53     65.34 o 
 -30   2   4      235.13      226.87     23.58 o 
 -28   2   4     1386.12     1780.11     40.78 o 
 -26   2   4     1183.98     1165.73     31.41 o 
 -24   2   4        4.26        0.43      8.80 o 
 -22   2   4      123.24      163.52     11.74 o 
 -20   2   4     1641.14     1907.72     33.49 o 
 -18   2   4     3020.63     3535.82     45.05 o 
 -16   2   4      113.10       90.95      7.13 o 
 -14   2   4    11215.44    12269.81    142.07 o 
 -12   2   4     1094.38     1196.68     26.19 o 
 -10   2   4      559.51      554.41     22.08 o 
  -8   2   4      113.29       85.68     11.00 o 
  -6   2   4       12.04       19.79      4.86 o 
  -4   2   4       48.96       36.20     15.03 o 
  -2   2   4    13388.41    13408.03    218.98 o 
   0   2   4     1182.17     1379.74     26.73 o 
   2   2   4     1980.57     1957.01     40.90 o 
   4   2   4        3.75       25.56      5.54 o 
   6   2   4     1532.53     1703.38     28.24 o 
   8   2   4      156.96      158.59     10.36 o 
  10   2   4      865.07     1011.68     21.84 o 
  12   2   4      746.58      756.73     16.85 o 
  14   2   4      768.47      971.53     21.86 o 
  16   2   4     2622.88     2759.22     42.28 o 
  18   2   4        2.33       12.64     10.09 o 
  20   2   4     3379.26     3314.92     56.83 o 
  22   2   4     7761.61     7571.65     99.95 o 
  24   2   4     2219.58     2287.44     42.22 o 
  26   2   4      912.86      831.15     30.35 o 
  28   2   4     1377.84     1226.21     42.44 o 
  30   2   4       72.23       60.67     16.62 o 
  32   2   4      372.03      368.19     25.88 o 
  34   2   4      686.52      663.94     33.28 o 
  36   2   4        5.47       -2.88     17.79 o 
  38   2   4        5.54      -21.73     18.34 o 
  40   2   4        0.27       -3.14     17.81 o 
 -43   3   4       43.47       23.61     23.53 o 
 -41   3   4       77.17       55.52     22.14 o 
 -39   3   4       28.97       49.83     20.69 o 
 -37   3   4        4.91      -17.66     21.79 o 
 -35   3   4       60.53       35.52     25.73 o 
 -33   3   4        2.56      -14.22     16.44 o 
 -31   3   4        0.19      -27.88     13.94 o 
 -29   3   4        4.15       20.21     13.31 o 
 -27   3   4       13.80       11.57     11.85 o 
 -25   3   4       40.38       39.04     20.05 o 
 -23   3   4       70.42       80.25     12.67 o 
 -21   3   4        8.63        7.72     10.46 o 
 -19   3   4        0.16        2.78     10.01 o 
 -17   3   4        9.74       25.00      9.65 o 
 -15   3   4       44.75       58.50      8.48 o 
 -13   3   4        0.18       -1.82      7.86 o 
 -11   3   4       16.49       32.61      7.46 o 
  -9   3   4      215.14      222.33     11.33 o 
  -7   3   4      457.22      413.30     15.67 o 
  -5   3   4       23.72       14.07      6.54 o 
  -3   3   4        5.26        8.63      5.61 o 
  -1   3   4      607.97      578.61     18.08 o 
   1   3   4       55.69       39.86      7.94 o 
   3   3   4     1284.23     1053.20     29.74 o 
   5   3   4      591.70      581.54     16.52 o 
   7   3   4        3.67       13.11      5.18 o 
   9   3   4       15.64       35.79      6.50 o 
  11   3   4       32.75       34.71      7.72 o 
  13   3   4      829.64      852.98     22.00 o 
  15   3   4       52.79       59.49      9.68 o 
  17   3   4      696.03      642.10     18.63 o 
  19   3   4     1934.97     1913.83     35.63 o 
  21   3   4      775.97      764.18     24.14 o 
  23   3   4      375.36      367.29     19.44 o 
  25   3   4      299.67      223.80     17.25 o 
  27   3   4      783.37      699.67     31.35 o 
  29   3   4      392.89      381.37     26.82 o 
  31   3   4       14.54       18.44     15.83 o 
  33   3   4       71.07      103.30     20.87 o 
  35   3   4       89.28       71.59     21.13 o 
  37   3   4       27.54       25.34     21.74 o 
  39   3   4        7.07       14.27     21.38 o 
 -42   4   4        0.98       19.12     21.52 o 
 -40   4   4       69.19       81.68     38.24 o 
 -38   4   4       31.55       33.52     20.07 o 
 -36   4   4        3.86      -10.28     17.29 o 
 -34   4   4      851.06     1102.48    134.37 o 
 -32   4   4      246.54      222.66     19.50 o 
 -30   4   4      524.82      463.63     23.94 o 
 -28   4   4      366.59      350.33     19.89 o 
 -26   4   4      489.92      548.56     29.74 o 
 -24   4   4      207.11      231.18     20.65 o 
 -22   4   4        0.01       -5.91     12.08 o 
 -20   4   4     1033.59     1227.35     32.66 o 
 -18   4   4      592.62      711.35     28.70 o 
 -16   4   4       96.71      152.03     17.48 o 
 -14   4   4     2669.69     2501.52     55.40 o 
 -12   4   4     1049.87     1139.78     30.13 o 
 -10   4   4       45.61       57.93     10.61 o 
  -8   4   4        0.07       -9.76      9.60 o 
  -6   4   4       39.86       26.09      9.69 o 
  -4   4   4      698.15      818.38     22.17 o 
  -2   4   4      449.88      399.58     17.72 o 
   0   4   4     3209.44     3191.78     51.38 o 
   2   4   4       22.88       23.33      8.52 o 
   4   4   4      168.22      177.51     13.48 o 
   6   4   4       22.47       22.28      8.90 o 
   8   4   4      239.09      189.07     16.43 o 
  10   4   4     1140.72     1346.74     26.63 o 
  12   4   4      155.06      174.42     14.51 o 
  14   4   4      803.03      805.04     26.30 o 
  16   4   4      479.62      523.47     30.53 o 
  18   4   4      140.18      202.46     15.29 o 
  20   4   4     2444.02     2428.64     43.74 o 
  22   4   4     4613.01     4841.93     75.83 o 
  24   4   4     1605.89     1621.83     40.06 o 
  26   4   4      248.07      230.11     22.31 o 
  28   4   4      210.26      240.80     22.85 o 
  30   4   4       32.71       19.56     20.58 o 
  32   4   4       66.62       71.41     23.27 o 
  34   4   4      445.54      442.30     37.42 o 
  36   4   4       25.23       19.68     24.00 o 
 -39   5   4        2.66      -14.58     24.76 o 
 -37   5   4       53.53       45.43     29.34 o 
 -35   5   4        8.09        4.54     23.14 o 
 -33   5   4       39.89       66.70     26.43 o 
 -31   5   4        4.96       17.01     21.85 o 
 -29   5   4       83.58      107.57     23.94 o 
 -27   5   4      355.71      332.71     32.87 o 
 -25   5   4      363.81      345.88     29.52 o 
 -23   5   4      444.28      492.62     33.48 o 
 -21   5   4      301.09      369.30     30.07 o 
 -19   5   4      556.97      614.21     28.98 o 
 -17   5   4      110.26      100.35     15.40 o 
 -15   5   4        1.20        6.49     11.55 o 
 -13   5   4      729.48      690.69     33.71 o 
 -11   5   4      932.26      989.57     40.49 o 
  -9   5   4      635.36      619.67     37.77 o 
  -7   5   4      679.89      669.38     31.97 o 
  -5   5   4      561.59      505.32     25.49 o 
  -3   5   4      953.99      889.03     45.84 o 
  -1   5   4        2.80        2.00      9.27 o 
   1   5   4       53.19       31.65     10.48 o 
   3   5   4       26.04        4.14      9.33 o 
   5   5   4       56.16       57.05     10.96 o 
   7   5   4       33.14       17.95      9.66 o 
   9   5   4       10.40        1.74     10.07 o 
  11   5   4       27.62        6.81     11.39 o 
  13   5   4      161.22      147.77     13.10 o 
  15   5   4      118.97      126.15     14.21 o 
  17   5   4       31.30       52.58     12.74 o 
  19   5   4        0.39        1.32     11.83 o 
  21   5   4       65.29       70.62     17.07 o 
  23   5   4        4.29        1.71     15.92 o 
  25   5   4        4.35       -3.00     19.14 o 
  27   5   4      114.47       88.65     25.74 o 
  29   5   4       16.24       30.75     26.61 o 
  31   5   4        0.06      -33.43     24.04 o 
  33   5   4        0.02       -2.24     26.63 o 
 -34   6   4      364.84      414.53     62.87 o 
 -32   6   4      362.99      390.31     44.09 o 
 -30   6   4       81.72       73.14     27.22 o 
 -28   6   4        0.00       41.64     22.99 o 
 -26   6   4      279.28      379.30     42.09 o 
 -24   6   4      148.63      174.27     32.54 o 
 -22   6   4       22.66       11.68     42.55 o 
 -20   6   4     1012.47      946.97     62.79 o 
 -18   6   4      323.07      305.64     33.01 o 
 -16   6   4       31.04       44.03     17.07 o 
 -14   6   4      387.96      406.93     30.90 o 
 -12   6   4      206.42      251.24     28.73 o 
 -10   6   4      428.67      453.33     35.36 o 
  -8   6   4      343.72      394.27     73.29 o 
  -6   6   4       18.39       34.29     15.77 o 
  -4   6   4       47.47       47.73     20.44 o 
  -2   6   4      326.48      305.17     23.77 o 
   0   6   4      142.21      170.55     19.63 o 
   2   6   4       47.25       48.13     11.19 o 
   4   6   4       79.37       38.20     10.33 o 
   6   6   4       11.34        9.53     11.53 o 
   8   6   4       78.75       78.05     13.72 o 
  10   6   4      603.45      605.84     26.56 o 
  12   6   4        0.29        6.49     11.24 o 
  14   6   4      141.45      168.51     19.34 o 
  16   6   4      694.95      702.94     37.94 o 
  18   6   4        1.12      -29.84     14.92 o 
  20   6   4      877.96      742.79     52.73 o 
  22   6   4     3324.05     3516.54    107.77 o 
  24   6   4      668.89      674.42     50.55 o 
  26   6   4        0.88       -9.40     53.87 o 
  28   6   4        3.38       11.89     31.15 o 
 -27   7   4        6.65      -11.39     26.51 o 
 -25   7   4        1.30      -22.10     27.19 o 
 -23   7   4        9.65       -3.39     22.46 o 
 -21   7   4       26.74       -6.40     23.08 o 
 -19   7   4       17.16       -0.47     24.05 o 
 -17   7   4        3.38        9.86     27.76 o 
 -15   7   4       30.24       30.72     21.35 o 
 -13   7   4       63.53       70.44     23.62 o 
 -11   7   4       30.54        1.26     19.27 o 
  -9   7   4       23.03       22.25     19.86 o 
  -7   7   4       33.99       57.24     22.83 o 
  -5   7   4       32.61       45.45     19.99 o 
  -3   7   4      114.90      140.63     24.17 o 
  -1   7   4        4.21       14.87     17.51 o 
   1   7   4        0.95       -7.24     19.09 o 
   3   7   4        0.01       10.89     17.65 o 
   5   7   4        1.71       -0.79     17.67 o 
   7   7   4       14.52        9.66     19.01 o 
   9   7   4      136.88      250.81     31.61 o 
  11   7   4        4.99       32.88     17.35 o 
  13   7   4        0.38       -4.48     19.86 o 
  15   7   4       13.16        7.43     27.23 o 
  17   7   4       20.36       45.90     22.75 o 
  19   7   4       56.93       52.03     24.52 o 
  21   7   4        0.00      -10.10     21.48 o 
  23   7   4       42.69       83.23     25.95 o 
 -18   8   4      247.46      234.08     60.68 o 
 -16   8   4       18.83       25.46     28.72 o 
 -14   8   4       56.55       27.28     29.14 o 
 -12   8   4       46.24       35.28     23.26 o 
 -10   8   4      172.18      188.09     29.51 o 
  -8   8   4      124.40      122.42     38.13 o 
  -6   8   4       24.61       28.16     31.10 o 
  -4   8   4       13.81        4.07     20.09 o 
  -2   8   4       84.11       80.03     25.74 o 
   0   8   4        9.97       14.73     22.77 o 
   2   8   4        0.11       42.75     24.45 o 
   4   8   4       78.27       48.54     25.47 o 
   6   8   4        9.35       22.00     23.53 o 
   8   8   4        2.51       12.33     22.56 o 
  10   8   4      217.61      243.24     43.97 o 
  12   8   4       41.55       69.45     39.33 o 
  14   8   4      118.38       99.95     44.30 o 
 -47   1   5       13.60      -31.33     27.13 o 
 -45   1   5       86.19      113.48     26.58 o 
 -43   1   5      794.39      686.28     40.12 o 
 -41   1   5       97.49       38.92     24.69 o 
 -39   1   5      306.53      355.26     26.76 o 
 -37   1   5      106.38       87.38     19.42 o 
 -35   1   5      419.16      337.06     22.11 o 
 -33   1   5        1.44        4.59     15.44 o 
 -31   1   5     1534.12     1805.92     72.52 o 
 -29   1   5     4275.07     4033.02     62.53 o 
 -27   1   5       77.69       79.06     11.37 o 
 -25   1   5     1244.32     1305.69     26.06 o 
 -23   1   5      177.19      117.81      8.64 o 
 -21   1   5     1550.75     2222.61     31.04 o 
 -19   1   5    12130.13    14673.34    149.88 o 
 -17   1   5    10354.27    11146.47    115.11 o 
 -15   1   5     7845.98     8236.75     83.03 o 
 -13   1   5     1469.31     1562.42     23.70 o 
 -11   1   5       30.41        8.91      5.50 o 
  -9   1   5     4819.98     4958.70     67.33 o 
  -7   1   5     4530.55     5491.17     86.63 o 
  -5   1   5    73910.80    70473.66    843.12 o 
  -3   1   5    14982.99    16242.43    328.69 o 
  -1   1   5     2007.39     2586.11     41.34 o 
   1   1   5     3674.78     3983.46     51.17 o 
   3   1   5      430.15      443.64     12.77 o 
   5   1   5     2475.49     2159.76     30.64 o 
   7   1   5    24221.79    25514.49    266.18 o 
   9   1   5    92821.55    98117.18    938.93 o 
  11   1   5    25659.17    30059.09    302.18 o 
  13   1   5      539.02      546.35     13.72 o 
  15   1   5        0.40       24.58      8.26 o 
  17   1   5        0.58      -10.65      8.28 o 
  19   1   5      452.83      406.90     16.30 o 
  21   1   5      654.92      596.43     26.27 o 
  23   1   5       11.51       14.23     10.74 o 
  25   1   5     3654.29     3568.41     64.53 o 
  27   1   5      280.00      292.13     23.04 o 
  29   1   5      783.33      776.43     30.51 o 
  31   1   5      848.66      850.37     32.78 o 
  33   1   5        7.53       13.10     14.57 o 
  35   1   5      425.69      507.60     36.94 o 
  37   1   5      517.77      498.44     37.08 o 
  39   1   5      679.35      739.04     49.01 o 
  41   1   5      897.46      962.88     56.18 o 
 -46   2   5       11.68       12.70     21.88 o 
 -44   2   5        6.46        3.68     29.98 o 
 -42   2   5        4.67        8.44     20.73 o 
 -40   2   5        7.49       10.52     19.20 o 
 -38   2   5       44.41       39.67     20.04 o 
 -36   2   5       44.88       63.47     19.33 o 
 -34   2   5        3.57        2.53     17.06 o 
 -32   2   5      252.36      273.60     25.15 o 
 -30   2   5      202.68      220.27     22.92 o 
 -28   2   5       93.52       82.63     15.45 o 
 -26   2   5       51.98       66.14     11.74 o 
 -24   2   5      127.48      128.89     16.08 o 
 -22   2   5        1.04       13.55      7.51 o 
 -20   2   5        0.14        4.90      5.86 o 
 -18   2   5      637.99      646.88     15.50 o 
 -16   2   5     2894.69     2807.98     37.17 o 
 -14   2   5     5356.15     5060.72     63.14 o 
 -12   2   5     1131.16     1057.50     19.97 o 
 -10   2   5      381.75      319.92     13.97 o 
  -8   2   5      506.76      379.17     17.60 o 
  -6   2   5      154.81      194.90     11.04 o 
  -4   2   5       95.31       73.39      6.22 o 
  -2   2   5      134.91      208.29      9.42 o 
   0   2   5     1823.70     1627.28     31.13 o 
   2   2   5      424.97      264.70      9.39 o 
   4   2   5      963.35     1084.41     20.80 o 
   6   2   5     1890.61     1766.38     29.53 o 
   8   2   5      411.66      398.86     13.12 o 
  10   2   5        0.37        3.92      6.40 o 
  12   2   5      186.73      108.91     10.15 o 
  14   2   5       63.18       49.44      9.66 o 
  16   2   5      167.87      172.72     12.63 o 
  18   2   5      642.60      607.92     19.63 o 
  20   2   5      586.25      481.64     25.12 o 
  22   2   5      904.26      851.73     28.25 o 
  24   2   5      569.43      569.48     23.24 o 
  26   2   5      275.00      263.04     19.44 o 
  28   2   5        9.56       32.03     34.53 o 
  30   2   5        0.00       -0.97     14.72 o 
  32   2   5       18.19       25.68     16.55 o 
  34   2   5       11.56        6.96     16.22 o 
  36   2   5        8.35       20.75     18.02 o 
  38   2   5       16.27      -13.21     18.84 o 
  40   2   5       16.20       12.72     21.18 o 
 -43   3   5      279.71      271.73     29.13 o 
 -41   3   5      225.58      175.64     24.76 o 
 -39   3   5       40.02       13.18     18.81 o 
 -37   3   5      226.84      232.41     28.08 o 
 -35   3   5      330.60      267.61     25.42 o 
 -33   3   5      323.28      339.70     26.49 o 
 -31   3   5       32.83       50.30     14.14 o 
 -29   3   5      972.96      948.17     31.60 o 
 -27   3   5      193.77      243.46     18.28 o 
 -25   3   5      451.92      511.87     26.11 o 
 -23   3   5       44.50       75.97     12.84 o 
 -21   3   5     2282.13     2347.40     46.44 o 
 -19   3   5     6985.62     8012.89    125.02 o 
 -17   3   5     1222.75     1480.05     65.36 o 
 -15   3   5        7.83       12.78      9.09 o 
 -13   3   5     2383.87     2203.53     49.49 o 
 -11   3   5        1.56        3.67      7.40 o 
  -9   3   5     1152.74     1146.72     29.53 o 
  -7   3   5     6711.64     6728.86    104.85 o 
  -5   3   5     9481.63     9264.33    121.13 o 
  -3   3   5    10880.61    10674.69    143.81 o 
  -1   3   5     3541.47     3705.25     54.41 o 
   1   3   5     2886.17     3098.26     58.07 o 
   3   3   5        6.36       22.26      6.97 o 
   5   3   5      238.10      210.82      9.15 o 
   7   3   5     4634.51     5337.64     61.70 o 
   9   3   5    40558.02    42799.29    416.82 o 
  11   3   5    14016.79    15608.56    159.43 o 
  13   3   5     1580.06     1580.31     32.36 o 
  15   3   5     1427.42     1575.02     28.92 o 
  17   3   5     1430.12     1317.98     26.47 o 
  19   3   5      640.93      632.91     21.71 o 
  21   3   5       30.91       29.92     11.16 o 
  23   3   5       22.73        7.75     10.79 o 
  25   3   5     2288.03     2198.49     46.87 o 
  27   3   5      126.89      124.11     17.74 o 
  29   3   5      159.65      139.59     19.50 o 
  31   3   5        0.02      -15.54     14.82 o 
  33   3   5      390.28      380.31     37.39 o 
  35   3   5      445.54      493.78     35.50 o 
  37   3   5      591.00      636.91     39.94 o 
 -42   4   5       67.37       57.70     22.79 o 
 -40   4   5        6.59       23.78     19.21 o 
 -38   4   5       42.13       56.32     20.49 o 
 -36   4   5       29.10       65.61     23.86 o 
 -34   4   5        0.02      -19.95     15.48 o 
 -32   4   5       59.80       49.26     14.20 o 
 -30   4   5        0.85      -16.58     11.39 o 
 -28   4   5       42.35       31.19     15.53 o 
 -26   4   5        4.27       -2.68     15.91 o 
 -24   4   5       70.11       64.48     15.29 o 
 -22   4   5      372.12      464.92     26.48 o 
 -20   4   5      295.29      332.97     22.36 o 
 -18   4   5        0.04        6.46     12.22 o 
 -16   4   5      108.86      100.76     14.28 o 
 -14   4   5      586.37      592.97     23.55 o 
 -12   4   5        1.56        3.51      9.15 o 
 -10   4   5      259.18      213.15     18.19 o 
  -8   4   5       17.21       19.57     10.72 o 
  -6   4   5     1207.90     1091.36     33.61 o 
  -4   4   5      398.78      378.52     19.14 o 
  -2   4   5        2.52       10.39      8.73 o 
   0   4   5      430.71      423.86     19.61 o 
   2   4   5        7.69        8.01      9.67 o 
   4   4   5      787.08      706.27     23.95 o 
   6   4   5      608.23      586.33     20.91 o 
   8   4   5        3.96       10.47      8.35 o 
  10   4   5       44.32       57.88      9.06 o 
  12   4   5       50.46       50.82      8.30 o 
  14   4   5       21.97       12.67      8.93 o 
  16   4   5       34.44       39.17     10.04 o 
  18   4   5      461.30      422.87     19.18 o 
  20   4   5      175.71      172.38     14.98 o 
  22   4   5      216.24      206.67     16.43 o 
  24   4   5       14.53       17.32     12.47 o 
  26   4   5        1.91       -1.73     14.12 o 
  28   4   5       63.17       70.84     18.32 o 
  30   4   5       20.04       13.37     16.98 o 
  32   4   5       52.92       53.73     26.24 o 
  34   4   5       23.04      -15.26     23.31 o 
  36   4   5        6.26       14.06     23.24 o 
 -39   5   5       54.96        1.75     25.44 o 
 -37   5   5       19.49       40.70     27.18 o 
 -35   5   5      160.31      151.19     42.04 o 
 -33   5   5      292.37      379.58     42.56 o 
 -31   5   5        3.23       31.54     18.08 o 
 -29   5   5      381.97      344.43     31.35 o 
 -27   5   5       94.40       74.00     23.30 o 
 -25   5   5      108.18      130.31     22.04 o 
 -23   5   5       61.58       69.27     19.18 o 
 -21   5   5     1961.23     2038.76     56.96 o 
 -19   5   5     1979.11     2212.30     52.76 o 
 -17   5   5      867.05      881.15     32.71 o 
 -15   5   5      286.03      258.05     20.77 o 
 -13   5   5       53.42       43.59     13.51 o 
 -11   5   5      673.26      715.88     60.20 o 
  -9   5   5     1602.80     1617.31     86.38 o 
  -7   5   5     1350.56     1442.44     54.49 o 
  -5   5   5     2315.75     2314.44     64.95 o 
  -3   5   5     3081.33     3017.60     55.30 o 
  -1   5   5      731.61      800.19     41.03 o 
   1   5   5      313.23      390.30     20.06 o 
   3   5   5      215.25      247.66     16.22 o 
   5   5   5      425.07      452.12     20.90 o 
   7   5   5     1804.77     1873.07     42.77 o 
   9   5   5    11362.28    11598.51    161.48 o 
  11   5   5     9140.18     9430.90    126.80 o 
  13   5   5       28.90       38.82      9.41 o 
  15   5   5       40.78       41.35     12.23 o 
  17   5   5       73.48       66.13     14.06 o 
  19   5   5        6.90        2.24     12.31 o 
  21   5   5      182.68      209.98     20.20 o 
  23   5   5       63.07       23.90     14.49 o 
  25   5   5      867.67      794.62     37.79 o 
  27   5   5       21.83       -1.09     20.15 o 
  29   5   5      318.75      341.79     43.06 o 
  31   5   5        2.69      -38.04     24.53 o 
  33   5   5      298.24      245.13     67.26 o 
 -34   6   5       12.55       21.88     25.89 o 
 -32   6   5        3.13       34.45     26.82 o 
 -30   6   5       61.93       68.79     30.66 o 
 -28   6   5       13.03       30.13     24.32 o 
 -26   6   5        6.65       -0.78     18.86 o 
 -24   6   5       25.55       24.39     25.21 o 
 -22   6   5       42.98       54.02     24.69 o 
 -20   6   5        3.15      -29.44     17.67 o 
 -18   6   5       12.36       -1.91     16.43 o 
 -16   6   5       25.15       -2.75     14.92 o 
 -14   6   5      288.38      231.27     28.08 o 
 -12   6   5       49.43       49.39     23.64 o 
 -10   6   5        3.13       -4.55     13.40 o 
  -8   6   5       51.52       57.29     16.29 o 
  -6   6   5      342.77      329.26     27.05 o 
  -4   6   5       12.21        4.23     12.78 o 
  -2   6   5        5.52       -0.47     13.42 o 
   0   6   5      175.84      135.01     25.81 o 
   2   6   5       16.10        5.02     12.82 o 
   4   6   5      123.76      169.48     16.72 o 
   6   6   5       51.49       66.26     13.57 o 
   8   6   5       27.29       21.60     11.84 o 
  10   6   5       71.38       74.90     24.52 o 
  12   6   5       60.90       46.80     14.45 o 
  14   6   5       33.43       30.23     15.61 o 
  16   6   5        2.96      -13.48     15.69 o 
  18   6   5      162.43      216.87     27.00 o 
  20   6   5       29.74       90.77     39.05 o 
  22   6   5      155.15      173.47     41.73 o 
  24   6   5       16.56       24.99     25.24 o 
  26   6   5       21.55       47.79     23.21 o 
  28   6   5        2.38        5.43     28.29 o 
 -27   7   5       60.45       40.96     29.73 o 
 -25   7   5       47.62       34.11     27.54 o 
 -23   7   5       22.50      -22.44     23.59 o 
 -21   7   5      397.25      464.56     51.12 o 
 -19   7   5     1587.78     1627.55     85.75 o 
 -17   7   5       67.50      130.93     33.35 o 
 -15   7   5       33.70       45.40     21.37 o 
 -13   7   5      115.41      114.82     27.94 o 
 -11   7   5       86.15       98.86     25.34 o 
  -9   7   5      322.30      338.53     35.04 o 
  -7   7   5      565.19      594.50     58.57 o 
  -5   7   5      620.21      506.72     37.39 o 
  -3   7   5      883.72      877.00     47.61 o 
  -1   7   5       25.79        3.53     17.62 o 
   1   7   5       10.64      -12.51     16.66 o 
   3   7   5      482.57      618.21     63.00 o 
   5   7   5      395.12      460.21     49.02 o 
   7   7   5      399.32      414.80     41.28 o 
   9   7   5     5734.71     5243.94    123.83 o 
  11   7   5     2457.98     2563.97    106.15 o 
  13   7   5       98.15      100.22     20.87 o 
  15   7   5       24.28       43.54     19.31 o 
  17   7   5       18.41       14.58     19.56 o 
  19   7   5       21.16       27.73     21.35 o 
  21   7   5       85.97       95.39     40.69 o 
 -18   8   5       14.90      -13.67     28.13 o 
 -16   8   5       44.08       89.22     34.08 o 
 -14   8   5        7.07      -27.77     25.91 o 
 -12   8   5        6.75       21.50     23.51 o 
 -10   8   5      107.38       96.25     25.25 o 
  -8   8   5       49.11       42.45     28.06 o 
  -6   8   5        0.59      -10.14     20.21 o 
  -4   8   5        8.84       32.19     21.20 o 
  -2   8   5        4.39       -4.87     20.58 o 
   0   8   5       12.86       27.56     23.01 o 
   2   8   5        0.05       18.95     22.28 o 
   4   8   5       80.21      102.26     27.51 o 
   6   8   5      106.31      118.57     30.44 o 
   8   8   5       42.41       64.13     52.15 o 
  10   8   5        7.04       29.59     75.03 o 
  12   8   5        4.16       73.95     56.93 o 
 -46   0   6      223.62      443.14     66.02 o 
 -44   0   6     1658.92     2079.86    123.38 o 
 -42   0   6       12.78      -33.25     74.25 o 
 -40   0   6     1443.92     1487.76     52.28 o 
 -38   0   6       86.63       44.50     19.31 o 
 -36   0   6     2187.23     1961.71    108.07 o 
 -34   0   6      923.88      670.53     35.29 o 
 -32   0   6      827.82      683.59     34.65 o 
 -30   0   6     6388.68     5512.92    116.36 o 
 -28   0   6       77.30      146.77     30.93 o 
 -26   0   6     1461.98     1427.53     85.75 o 
 -24   0   6     1119.62     1122.39     85.72 o 
 -22   0   6      225.85      406.87     28.43 o 
 -20   0   6      121.89       81.72      9.86 o 
 -18   0   6     3715.06     3741.92     79.84 o 
 -16   0   6     1102.49     1311.93     27.45 o 
 -14   0   6        0.73       17.50      7.79 o 
 -12   0   6      251.96      373.76     14.83 o 
 -10   0   6     1594.85     1750.66     34.46 o 
  -8   0   6      570.69      605.80     23.64 o 
  -6   0   6     9250.64     8746.80    155.51 o 
  -4   0   6     5979.75     8002.85    170.23 o 
  -2   0   6     9696.28    10500.65    218.56 o 
   0   0   6     6105.25     5690.63     88.36 o 
   2   0   6     2822.35     2839.52     49.83 o 
   4   0   6     8917.94     8162.33    154.51 o 
   6   0   6    16914.31    16938.74    228.61 o 
   8   0   6     3440.72     3673.47     79.57 o 
  10   0   6       63.18       51.69      9.05 o 
  12   0   6      657.11     1011.68     36.64 o 
  14   0   6     3082.87     3666.67     61.05 o 
  16   0   6     9904.30    10134.42    146.01 o 
  18   0   6     2081.25     2013.67     38.98 o 
  20   0   6     1679.87     1458.15     34.15 o 
  22   0   6      961.82     1079.31     31.76 o 
  24   0   6     4537.49     4333.14    107.63 o 
  26   0   6       22.03        4.91     19.08 o 
  28   0   6     2428.24     2424.02     76.97 o 
  30   0   6      774.67      678.78     46.43 o 
  32   0   6      490.91      581.48     43.96 o 
  34   0   6      341.92      450.90     42.17 o 
  36   0   6       12.23       13.21     31.95 o 
  38   0   6       54.50       34.90     49.34 o 
  40   0   6      160.44      136.70     50.21 o 
 -47   1   6        5.95      -50.35     40.08 o 
 -45   1   6       12.53       -4.43     22.08 o 
 -43   1   6       77.95       69.51     21.74 o 
 -41   1   6       95.63      100.73     20.97 o 
 -39   1   6       31.19       43.83     25.54 o 
 -37   1   6       33.61        9.30     19.42 o 
 -35   1   6      321.88      364.27     26.21 o 
 -33   1   6      311.82      311.54     21.17 o 
 -31   1   6      304.10      324.18     16.73 o 
 -29   1   6      234.72      233.26     15.55 o 
 -27   1   6      325.60      341.75     14.41 o 
 -25   1   6      545.90      454.71     14.32 o 
 -23   1   6      265.62      212.69     10.17 o 
 -21   1   6      209.27      212.82      9.67 o 
 -19   1   6     1181.67     1106.12     18.14 o 
 -17   1   6     1586.60     1540.46     22.05 o 
 -15   1   6      142.49      195.91      8.54 o 
 -13   1   6      183.00      100.51      7.74 o 
 -11   1   6       79.54       74.06      7.65 o 
  -9   1   6      207.45      146.37     10.98 o 
  -7   1   6      210.11      269.51     21.21 o 
  -5   1   6     5790.62     5591.50     88.15 o 
  -3   1   6    18166.67    17169.26    225.33 o 
  -1   1   6    10177.37     9624.99    126.33 o 
   1   1   6      578.10      545.80     14.66 o 
   3   1   6      121.11      100.28      8.50 o 
   5   1   6       81.27       90.59      7.26 o 
   7   1   6      492.82      421.11     12.03 o 
   9   1   6       46.55       24.51      5.37 o 
  11   1   6     1523.62     1471.38     21.70 o 
  13   1   6     2484.59     2276.67     30.88 o 
  15   1   6      506.68      435.90     16.16 o 
  17   1   6       18.48        6.36      9.45 o 
  19   1   6       59.84       69.62     10.81 o 
  21   1   6       26.77       30.30     11.01 o 
  23   1   6       93.16       43.42     21.32 o 
  25   1   6        7.80       26.14     13.13 o 
  27   1   6      105.85      130.82     16.45 o 
  29   1   6      108.36      105.20     16.74 o 
  31   1   6        6.27       -5.88     13.10 o 
  33   1   6       46.68       66.92     17.34 o 
  35   1   6       68.99       72.50     24.23 o 
  37   1   6       42.75       27.05     23.36 o 
  39   1   6       32.39       28.63     34.01 o 
 -46   2   6      110.12      101.83     31.10 o 
 -44   2   6     1037.50     1149.70     46.57 o 
 -42   2   6       30.62       79.05     21.75 o 
 -40   2   6      972.74     1009.09     42.85 o 
 -38   2   6       28.50       -1.41     22.34 o 
 -36   2   6     1775.64     1530.91     47.64 o 
 -34   2   6     1225.27     1016.89     49.11 o 
 -32   2   6      379.26      264.20     23.29 o 
 -30   2   6     5222.28     4487.26     86.87 o 
 -28   2   6       49.98      110.65     17.60 o 
 -26   2   6      634.93      607.21     23.10 o 
 -24   2   6      247.23      272.96     18.10 o 
 -22   2   6     1103.55     1384.70     26.40 o 
 -20   2   6      379.83      335.90     12.67 o 
 -18   2   6     1820.04     1816.75     28.16 o 
 -16   2   6     1219.25     1380.35     27.86 o 
 -14   2   6      160.99      255.17     11.42 o 
 -12   2   6       33.58       46.62      8.65 o 
 -10   2   6     1310.11     1278.14     27.16 o 
  -8   2   6     2933.25     2966.57     47.41 o 
  -6   2   6     1272.95     1636.31     31.16 o 
  -4   2   6     9119.63     9565.58    114.13 o 
  -2   2   6    12369.91    11993.60    148.41 o 
   0   2   6     6730.31     6555.97     85.24 o 
   2   2   6     5827.82     5661.31     71.86 o 
   4   2   6     1223.26     1246.86     23.39 o 
   6   2   6     6193.27     6569.40     84.21 o 
   8   2   6     4827.99     4958.94     60.39 o 
  10   2   6      301.21      275.59     11.80 o 
  12   2   6       50.42       39.72      8.49 o 
  14   2   6      452.28      516.77     18.64 o 
  16   2   6     3375.84     3044.13     45.89 o 
  18   2   6      300.29      228.43     13.92 o 
  20   2   6     3002.87     2891.58     47.30 o 
  22   2   6     1747.58     1816.33     61.82 o 
  24   2   6     1659.75     1551.38     36.59 o 
  26   2   6      402.63      359.23     22.24 o 
  28   2   6      404.71      409.00     26.15 o 
  30   2   6       40.73       44.35     16.53 o 
  32   2   6      992.83     1008.59     39.36 o 
  34   2   6      154.21      222.90     23.88 o 
  36   2   6       24.38        6.56     18.44 o 
  38   2   6       87.14      142.85     26.79 o 
 -45   3   6       50.34       43.22     22.18 o 
 -43   3   6       46.92       22.76     22.03 o 
 -41   3   6      133.15      113.42     51.92 o 
 -39   3   6      147.04      162.46     23.91 o 
 -37   3   6       50.47       25.13     18.06 o 
 -35   3   6        7.69       -9.83     16.32 o 
 -33   3   6      312.07      281.93     25.15 o 
 -31   3   6      252.48      286.35     24.97 o 
 -29   3   6      192.25      249.10     19.62 o 
 -27   3   6       98.88      101.65     14.53 o 
 -25   3   6        3.23       -1.79     12.86 o 
 -23   3   6        4.79       -4.50     10.23 o 
 -21   3   6      839.12      888.79     33.61 o 
 -19   3   6      782.31      809.21     26.76 o 
 -17   3   6      891.57      913.79     26.18 o 
 -15   3   6        0.02       13.41      9.49 o 
 -13   3   6      652.68      562.97     22.02 o 
 -11   3   6      285.51      212.17     13.41 o 
  -9   3   6      712.02      747.08     21.88 o 
  -7   3   6      358.14      350.72     16.12 o 
  -5   3   6       11.72       15.82      8.00 o 
  -3   3   6     2879.37     2673.70     58.14 o 
  -1   3   6      247.75      184.85     13.23 o 
   1   3   6     2708.06     2632.13     51.82 o 
   3   3   6     3850.96     3732.74     61.37 o 
   5   3   6      123.84      122.87      9.93 o 
   7   3   6      683.97      583.60     16.55 o 
   9   3   6     1526.99     1400.62     31.24 o 
  11   3   6       51.83       45.10      8.71 o 
  13   3   6      169.88      159.02     11.20 o 
  15   3   6      489.94      462.15     17.62 o 
  17   3   6     2167.10     2056.73     54.88 o 
  19   3   6     1470.44     1487.53     54.70 o 
  21   3   6       32.31       21.95     11.43 o 
  23   3   6      123.70      115.58     14.36 o 
  25   3   6      160.32      206.59     18.46 o 
  27   3   6        4.01       17.73     16.71 o 
  29   3   6        2.19       35.05     16.07 o 
  31   3   6       17.35       11.57     16.34 o 
  33   3   6      131.92      135.29     22.53 o 
  35   3   6       30.32       36.70     20.22 o 
  37   3   6        8.76       -2.41     35.69 o 
 -42   4   6       20.81       32.50     21.63 o 
 -40   4   6      318.91      270.41     27.30 o 
 -38   4   6        0.08        8.34     18.22 o 
 -36   4   6     1088.90     1025.61     41.09 o 
 -34   4   6     1007.74     1005.76     38.69 o 
 -32   4   6      486.55      464.18     32.29 o 
 -30   4   6     1443.67     1333.72     45.16 o 
 -28   4   6      215.29      207.31     22.11 o 
 -26   4   6      802.20      824.22     35.95 o 
 -24   4   6      337.17      297.15     23.15 o 
 -22   4   6      329.53      448.02     52.19 o 
 -20   4   6        8.01       -1.18     10.69 o 
 -18   4   6      179.92      205.19     16.86 o 
 -16   4   6      586.61      609.57     27.93 o 
 -14   4   6       26.59       22.56     11.80 o 
 -12   4   6     1295.17     1322.99     37.09 o 
 -10   4   6      407.71      358.37     23.22 o 
  -8   4   6       11.46       29.02     14.71 o 
  -6   4   6     2959.69     2890.41     50.36 o 
  -4   4   6      159.22      201.95     15.50 o 
  -2   4   6       69.93       53.77     12.98 o 
   0   4   6       16.32        8.95      9.60 o 
   2   4   6      858.53      923.93     28.50 o 
   4   4   6      151.73      141.49     13.98 o 
   6   4   6     1346.36     1372.32     32.48 o 
   8   4   6     2965.25     2874.95     47.69 o 
  10   4   6       98.20       84.44      9.43 o 
  12   4   6        0.10        0.86      8.28 o 
  14   4   6      229.49      289.43     32.17 o 
  16   4   6     1949.72     1856.84     35.12 o 
  18   4   6      865.67      852.98     26.16 o 
  20   4   6      382.90      350.90     19.13 o 
  22   4   6       63.57       68.46     13.31 o 
  24   4   6     2326.44     2277.08     45.64 o 
  26   4   6       52.58       54.24     19.14 o 
  28   4   6      148.15       92.79     19.78 o 
  30   4   6        1.77        1.57     23.26 o 
  32   4   6     1033.06     1040.53     44.95 o 
  34   4   6       14.63       30.98     26.81 o 
 -39   5   6        1.90      -14.77     39.57 o 
 -37   5   6        2.94       -2.25     25.46 o 
 -35   5   6       10.31       41.61     26.35 o 
 -33   5   6      142.19      150.87     23.23 o 
 -31   5   6        0.37      -14.53     17.80 o 
 -29   5   6       40.12       18.30     17.90 o 
 -27   5   6        3.28       11.56     16.88 o 
 -25   5   6        2.21       14.16     18.94 o 
 -23   5   6        3.72       -2.05     18.73 o 
 -21   5   6      230.41      245.24     27.32 o 
 -19   5   6        0.34      -23.03     11.80 o 
 -17   5   6       80.95      109.23     17.03 o 
 -15   5   6        5.98       15.32     12.53 o 
 -13   5   6       99.47      100.21     15.62 o 
 -11   5   6      247.38      256.48     21.53 o 
  -9   5   6        0.00       -8.13     11.54 o 
  -7   5   6       47.66       57.20     13.92 o 
  -5   5   6       11.61       14.73     14.86 o 
  -3   5   6     1058.18     1129.90     42.05 o 
  -1   5   6      220.85      215.27     21.72 o 
   1   5   6      245.80      284.97     18.01 o 
   3   5   6      382.41      375.97     21.49 o 
   5   5   6        1.18       -0.08      9.66 o 
   7   5   6       61.40       65.54     15.47 o 
   9   5   6      448.98      506.02     28.56 o 
  11   5   6      119.13      109.20     11.60 o 
  13   5   6      172.47      153.52     15.11 o 
  15   5   6       30.02       26.71     11.80 o 
  17   5   6      207.30      230.55     17.93 o 
  19   5   6       97.70      121.42     15.66 o 
  21   5   6       76.10       40.00     14.82 o 
  23   5   6      135.77      120.99     18.18 o 
  25   5   6      170.89      181.39     28.10 o 
  27   5   6        3.35      -11.60     17.66 o 
  29   5   6        1.35       18.77     26.90 o 
  31   5   6        0.03       24.64     28.61 o 
 -34   6   6      301.97      303.52     41.78 o 
 -32   6   6      656.77      568.92     52.32 o 
 -30   6   6      533.77      451.47     74.20 o 
 -28   6   6        8.81      -15.27     22.34 o 
 -26   6   6        0.20        1.68     22.12 o 
 -24   6   6       53.84       87.65     26.85 o 
 -22   6   6      655.59      675.02    115.16 o 
 -20   6   6      104.20       91.62     33.57 o 
 -18   6   6      209.17      186.87     27.42 o 
 -16   6   6      191.40      207.42     32.77 o 
 -14   6   6       12.46       17.29     14.21 o 
 -12   6   6       17.84       18.96     15.71 o 
 -10   6   6      142.83      144.23     40.71 o 
  -8   6   6      547.75      542.19     33.97 o 
  -6   6   6      394.24      372.80     28.30 o 
  -4   6   6      217.66      199.65     23.65 o 
  -2   6   6       35.59       31.73     14.34 o 
   0   6   6        2.05        0.43     15.46 o 
   2   6   6       45.27       52.59     14.40 o 
   4   6   6      412.19      446.03     27.24 o 
   6   6   6     1221.39     1212.18     33.12 o 
   8   6   6      663.00      621.72     29.08 o 
  10   6   6        0.30        8.40     11.49 o 
  12   6   6      141.69      135.12     16.10 o 
  14   6   6        0.18       -3.13     15.30 o 
  16   6   6      129.61       94.74     15.86 o 
  18   6   6       29.88       22.79     15.78 o 
  20   6   6      928.34     1034.84     54.41 o 
  22   6   6      455.21      435.39     38.31 o 
  24   6   6      529.68      566.05     38.56 o 
  26   6   6       88.00       53.13     32.52 o 
 -27   7   6        1.18      -12.05     27.09 o 
 -25   7   6        6.92      -27.37     24.53 o 
 -23   7   6        0.85       -9.02     29.22 o 
 -21   7   6       43.58      -41.15     64.36 o 
 -19   7   6       94.64       65.52     30.57 o 
 -17   7   6        2.48        8.32     22.63 o 
 -15   7   6        1.28      -10.58     17.86 o 
 -13   7   6        8.82       41.74     21.91 o 
 -11   7   6       78.62       73.97     23.09 o 
  -9   7   6        5.45      -23.99     18.13 o 
  -7   7   6       20.09       59.48     22.68 o 
  -5   7   6       28.26       45.14     22.63 o 
  -3   7   6      121.92       90.06     23.40 o 
  -1   7   6        7.44      -12.42     17.56 o 
   1   7   6       85.54       89.14     23.16 o 
   3   7   6       84.02       68.02     22.51 o 
   5   7   6       15.14       27.09     19.81 o 
   7   7   6       10.99       14.30     15.41 o 
   9   7   6      118.37       74.19     29.78 o 
  11   7   6       62.43       87.80     25.92 o 
  13   7   6       31.57       31.88     27.18 o 
  15   7   6       21.05       52.87     20.54 o 
  17   7   6       63.79       63.65     22.38 o 
  19   7   6       65.41       24.01     22.51 o 
  21   7   6        3.45        9.86     21.89 o 
 -18   8   6       49.19       -9.32     46.11 o 
 -16   8   6       58.63       53.93     33.52 o 
 -14   8   6        0.28      -45.07     22.88 o 
 -12   8   6       65.08       57.33     40.63 o 
 -10   8   6        3.13       21.68     21.42 o 
  -8   8   6       40.06       11.00     31.03 o 
  -6   8   6      358.48      349.40     42.01 o 
  -4   8   6       60.98       44.41     23.17 o 
  -2   8   6      128.80      130.57     38.84 o 
   0   8   6        0.72      -19.30     20.43 o 
   2   8   6       56.00       66.74     25.55 o 
   4   8   6       14.72        5.16     22.70 o 
   6   8   6      195.08       99.01     31.26 o 
   8   8   6      492.85      591.49     73.37 o 
  10   8   6        1.27      -12.98     41.94 o 
 -47   1   7      327.66      363.22     35.06 o 
 -45   1   7       63.15       34.60     21.50 o 
 -43   1   7      961.07     1053.61     40.64 o 
 -41   1   7      231.29      309.40     25.05 o 
 -39   1   7      760.91      863.48     35.07 o 
 -37   1   7        1.79       29.54     15.46 o 
 -35   1   7     3985.75     3397.69     66.87 o 
 -33   1   7     7714.93     6998.55    100.60 o 
 -31   1   7        6.79       22.68     10.18 o 
 -29   1   7     5463.96     4832.76     80.07 o 
 -27   1   7     6638.16     7323.62     82.89 o 
 -25   1   7     1145.77     1114.33     22.95 o 
 -23   1   7       13.50       14.05      8.81 o 
 -21   1   7    14556.60    14967.10    153.31 o 
 -19   1   7     2560.93     2502.25     33.94 o 
 -17   1   7     1581.96     1473.50     29.45 o 
 -15   1   7       29.05       37.56      8.22 o 
 -13   1   7     5088.45     5166.64     66.40 o 
 -11   1   7     4085.76     4086.28     55.15 o 
  -9   1   7     2206.55     2422.75     33.22 o 
  -7   1   7    26688.94    28920.18    361.99 o 
  -5   1   7      198.13      112.93      8.58 o 
  -3   1   7    11028.60    12417.49    165.96 o 
  -1   1   7     1586.01     1814.27     28.07 o 
   1   1   7    15945.57    16111.28    183.42 o 
   3   1   7       70.23       92.89      7.68 o 
   5   1   7       38.22       28.11      6.34 o 
   7   1   7     6838.12     8154.83     90.59 o 
   9   1   7      202.55      186.93      8.92 o 
  11   1   7     4876.65     5363.02     59.30 o 
  13   1   7     9612.55    10177.32    104.17 o 
  15   1   7     3491.31     3757.55     51.64 o 
  17   1   7      757.66      650.25     20.34 o 
  19   1   7     2131.29     1950.18     34.55 o 
  21   1   7     1797.90     1710.42     41.04 o 
  23   1   7      502.43      416.30     22.21 o 
  25   1   7     1377.95     1407.56     38.11 o 
  27   1   7     1596.55     1622.64     41.78 o 
  29   1   7       85.66       40.79     15.32 o 
  31   1   7        0.00       -9.95     13.37 o 
  33   1   7     2734.85     2820.08     75.32 o 
  35   1   7     1723.05     1873.47     62.75 o 
  37   1   7      301.35      253.60     41.16 o 
  39   1   7      660.67      709.43     46.72 o 
 -46   2   7      101.04      110.04     25.50 o 
 -44   2   7       78.27       91.63     22.53 o 
 -42   2   7       45.21       48.06     26.93 o 
 -40   2   7       29.55       26.26     18.66 o 
 -38   2   7       71.21      124.23     21.12 o 
 -36   2   7      292.28      268.86     26.10 o 
 -34   2   7       40.57       42.83     17.21 o 
 -32   2   7       75.48       76.51     23.46 o 
 -30   2   7      128.99      134.29     18.98 o 
 -28   2   7        1.96       25.55     13.61 o 
 -26   2   7      304.82      316.54     20.63 o 
 -24   2   7      435.94      479.37     22.71 o 
 -22   2   7       20.02       23.35     10.63 o 
 -20   2   7       16.89       19.42      8.83 o 
 -18   2   7       75.96       74.28      9.54 o 
 -16   2   7      367.51      385.30     15.19 o 
 -14   2   7      533.38      507.80     13.75 o 
 -12   2   7       19.19       12.36      5.71 o 
 -10   2   7      299.02      307.48     13.08 o 
  -8   2   7      454.74      376.36     12.15 o 
  -6   2   7      640.65      612.79     19.68 o 
  -4   2   7      668.72      783.94     25.07 o 
  -2   2   7        6.39       11.82      6.04 o 
   0   2   7       87.59       27.34      8.61 o 
   2   2   7      345.43      271.28     11.87 o 
   4   2   7      552.15      512.53     14.86 o 
   6   2   7      309.74      403.01     13.32 o 
   8   2   7      193.38      149.00      9.85 o 
  10   2   7      863.73      869.29     21.50 o 
  12   2   7       98.66       94.25     11.50 o 
  14   2   7       15.96        6.39      9.74 o 
  16   2   7        3.96        2.08      9.77 o 
  18   2   7      507.83      520.95     19.01 o 
  20   2   7     1153.97     1128.61     28.71 o 
  22   2   7      433.86      408.70     20.33 o 
  24   2   7       11.84       -6.13     12.15 o 
  26   2   7       25.43       50.87     19.55 o 
  28   2   7        1.31       17.38     17.44 o 
  30   2   7        4.22       25.75     16.47 o 
  32   2   7        1.41        4.05     23.36 o 
  34   2   7       68.26       70.47     20.29 o 
  36   2   7       89.35      105.17     22.36 o 
  38   2   7        0.19      -26.50     21.36 o 
 -45   3   7      338.21      392.21     33.45 o 
 -43   3   7      106.51       45.06     22.72 o 
 -41   3   7        0.63      -34.10     27.64 o 
 -39   3   7      541.17      679.62     37.24 o 
 -37   3   7       90.44       66.58     19.11 o 
 -35   3   7     2335.53     2021.88     55.26 o 
 -33   3   7     4734.62     4343.69     88.00 o 
 -31   3   7       19.27       -0.49     12.83 o 
 -29   3   7     2077.94     1925.60     45.50 o 
 -27   3   7     1212.95     1187.28     33.69 o 
 -25   3   7     1249.68     1327.38     47.51 o 
 -23   3   7      303.46      239.38     15.87 o 
 -21   3   7     3045.11     3109.64     48.82 o 
 -19   3   7     2694.81     2716.74     49.41 o 
 -17   3   7      163.55      184.03     16.89 o 
 -15   3   7        0.10       13.18     10.33 o 
 -13   3   7      672.43      657.42     21.90 o 
 -11   3   7      349.99      378.56     16.57 o 
  -9   3   7      709.71      629.55     29.94 o 
  -7   3   7     2350.99     2547.90     43.66 o 
  -5   3   7     3985.63     4154.19     60.09 o 
  -3   3   7     2260.47     2373.99     47.68 o 
  -1   3   7     1424.05     1618.12     28.46 o 
   1   3   7     3584.35     3634.64     53.68 o 
   3   3   7        1.55       16.37      8.13 o 
   5   3   7      302.97      438.96     21.75 o 
   7   3   7     5083.93     5414.43     70.54 o 
   9   3   7      899.50      991.99     23.45 o 
  11   3   7      434.77      439.70     16.87 o 
  13   3   7     4192.00     4250.88     57.68 o 
  15   3   7      516.00      607.05     33.45 o 
  17   3   7        0.55        1.93     10.30 o 
  19   3   7     1144.26     1048.32     32.10 o 
  21   3   7     1171.32     1111.23     31.37 o 
  23   3   7      873.00      823.17     29.64 o 
  25   3   7     2294.65     2363.73     56.31 o 
  27   3   7      404.98      461.32     27.05 o 
  29   3   7       28.99       45.20     20.57 o 
  31   3   7       62.38       63.14     19.89 o 
  33   3   7     1822.04     1845.17     73.44 o 
  35   3   7     1175.21     1135.69     54.46 o 
 -42   4   7        0.70      -41.99     33.62 o 
 -40   4   7        9.51      -27.40     17.53 o 
 -38   4   7        0.79       17.60     23.30 o 
 -36   4   7      177.74      156.76     28.03 o 
 -34   4   7       27.56       27.15     22.49 o 
 -32   4   7       22.84       45.05     20.12 o 
 -30   4   7        0.84       -7.39     16.17 o 
 -28   4   7      105.06       68.76     17.38 o 
 -26   4   7      593.83      612.92     32.21 o 
 -24   4   7      345.26      329.01     28.08 o 
 -22   4   7       24.69       24.78     13.23 o 
 -20   4   7       20.52       24.21     11.66 o 
 -18   4   7       34.95       50.28     13.21 o 
 -16   4   7       91.56       87.60     14.27 o 
 -14   4   7      401.49      380.61     30.95 o 
 -12   4   7     1327.30     1263.30     63.26 o 
 -10   4   7     1486.18     1460.40     50.55 o 
  -8   4   7      531.08      565.55     51.79 o 
  -6   4   7      441.62      431.77     32.97 o 
  -4   4   7      711.39      702.98     25.92 o 
  -2   4   7       10.46       26.73     11.88 o 
   0   4   7      108.73      111.86     12.63 o 
   2   4   7       38.19       32.71     10.20 o 
   4   4   7       86.41      108.05     21.20 o 
   6   4   7      673.85      709.89     28.75 o 
   8   4   7       94.12       96.78     12.04 o 
  10   4   7       42.17       18.77      9.15 o 
  12   4   7      113.51       93.10     11.50 o 
  14   4   7      655.15      663.73     21.22 o 
  16   4   7      501.86      485.78     21.03 o 
  18   4   7        0.14      -12.54     10.43 o 
  20   4   7      533.15      559.28     24.24 o 
  22   4   7      543.68      541.01     24.36 o 
  24   4   7       16.75       10.04     13.89 o 
  26   4   7       57.72       42.15     14.52 o 
  28   4   7      103.61      113.47     21.92 o 
  30   4   7      130.05      164.02     27.63 o 
  32   4   7      114.73      144.95     23.81 o 
  34   4   7       12.99       16.00     24.54 o 
 -39   5   7      177.72      134.40     38.44 o 
 -37   5   7      119.47      181.26     31.95 o 
 -35   5   7     1211.55     1110.09     54.43 o 
 -33   5   7     2114.08     2059.55     68.56 o 
 -31   5   7        7.89        4.82     18.58 o 
 -29   5   7      546.62      475.24     36.37 o 
 -27   5   7       40.49       11.24     16.74 o 
 -25   5   7     1152.30     1317.04     56.48 o 
 -23   5   7       30.19       25.71     17.66 o 
 -21   5   7     1032.42     1087.23     50.77 o 
 -19   5   7      310.08      327.62     25.64 o 
 -17   5   7       93.09      106.21     16.89 o 
 -15   5   7      184.02      176.65     19.17 o 
 -13   5   7      302.25      256.20     22.00 o 
 -11   5   7      137.21      105.46     16.24 o 
  -9   5   7       80.89       49.99     13.92 o 
  -7   5   7      299.12      291.10     22.75 o 
  -5   5   7     1946.40     2026.17     53.34 o 
  -3   5   7      874.13      876.17     35.00 o 
  -1   5   7      992.50     1062.30     42.95 o 
   1   5   7      430.86      435.23     22.03 o 
   3   5   7      116.03      101.87     13.46 o 
   5   5   7      211.81      306.59     19.58 o 
   7   5   7     2492.99     2341.03     47.87 o 
   9   5   7     1292.70     1271.83     29.68 o 
  11   5   7        6.56        4.30     11.04 o 
  13   5   7      854.00      865.64     27.51 o 
  15   5   7      232.65      234.08     17.88 o 
  17   5   7        1.07       -0.70     11.91 o 
  19   5   7     1042.65     1090.05     33.99 o 
  21   5   7       52.77       35.95     13.60 o 
  23   5   7       81.29       50.88     19.68 o 
  25   5   7      559.80      592.34     32.79 o 
  27   5   7      573.70      517.27     41.36 o 
  29   5   7       68.82       52.89     25.67 o 
 -34   6   7        4.30       17.58     27.95 o 
 -32   6   7       40.23       57.00     28.30 o 
 -30   6   7       17.76       17.12     25.66 o 
 -28   6   7       11.99       35.19     25.24 o 
 -26   6   7      270.40      299.56     65.14 o 
 -24   6   7      276.90      324.23     40.56 o 
 -22   6   7        4.62        1.77     23.72 o 
 -20   6   7       56.71       58.47     22.16 o 
 -18   6   7       60.37       35.58     18.41 o 
 -16   6   7       37.98       54.71     18.04 o 
 -14   6   7        0.06       -5.14     14.91 o 
 -12   6   7      101.23       70.84     19.39 o 
 -10   6   7      108.66      104.26     18.65 o 
  -8   6   7        0.17       -8.97     13.11 o 
  -6   6   7       11.00       19.73     14.59 o 
  -4   6   7      226.83      241.40     22.83 o 
  -2   6   7       28.04       23.44     14.17 o 
   0   6   7      133.69      155.16     20.04 o 
   2   6   7      120.20      125.06     18.07 o 
   4   6   7       13.75       -5.06     12.32 o 
   6   6   7       61.29      104.72     17.42 o 
   8   6   7       16.62        3.93     11.17 o 
  10   6   7      293.79      319.84     21.11 o 
  12   6   7       33.15       29.66     11.98 o 
  14   6   7       24.28       23.11     14.03 o 
  16   6   7       28.20       48.61     21.68 o 
  18   6   7       15.29       21.93     15.24 o 
  20   6   7      258.47      323.89     38.05 o 
  22   6   7      178.72      173.44     26.99 o 
  24   6   7       15.15       14.50     22.40 o 
  26   6   7        0.47       23.03     33.29 o 
 -27   7   7        0.21      -17.19     32.84 o 
 -25   7   7      500.09      431.94     59.19 o 
 -23   7   7        0.01       78.60     59.22 o 
 -21   7   7      239.14      131.56     65.90 o 
 -19   7   7       57.57       54.22     45.34 o 
 -17   7   7        0.76       -7.93     19.67 o 
 -15   7   7        3.92        5.69     21.00 o 
 -13   7   7        7.71      -24.72     19.06 o 
 -11   7   7       25.40        0.51     18.70 o 
  -9   7   7       14.47       12.47     19.76 o 
  -7   7   7      125.80      106.73     25.67 o 
  -5   7   7      645.69      676.91     47.17 o 
  -3   7   7      188.25      211.73     27.97 o 
  -1   7   7      142.16      123.34     23.85 o 
   1   7   7      230.28      199.69     25.66 o 
   3   7   7       61.25       49.31     17.87 o 
   5   7   7      331.99      326.02     26.35 o 
   7   7   7      449.91      418.24     31.49 o 
   9   7   7      165.39      189.59     22.73 o 
  11   7   7       24.95       24.51     24.70 o 
  13   7   7      332.15      308.20     44.89 o 
  15   7   7       30.81       10.03     25.14 o 
  17   7   7       21.83       31.86     24.24 o 
  19   7   7      270.03      337.41     37.08 o 
 -16   8   7        0.19       48.85     32.15 o 
 -14   8   7        1.69       -1.38     24.42 o 
 -12   8   7       10.36      -43.15     21.57 o 
 -10   8   7       22.29      -11.95     23.53 o 
  -8   8   7        2.04      -34.58     21.22 o 
  -6   8   7        1.21       -8.17     22.69 o 
  -4   8   7       65.35       57.15     27.07 o 
  -2   8   7        9.74        8.60     21.97 o 
   0   8   7        5.39       28.53     22.65 o 
   2   8   7        0.51       17.58     25.45 o 
   4   8   7        9.78       39.83     25.58 o 
   6   8   7       70.19       60.08     30.12 o 
   8   8   7        0.04        9.59     38.94 o 
 -48   0   8        4.96      -38.58     46.50 o 
 -46   0   8     2013.09     2142.03    218.70 o 
 -44   0   8       12.61      -54.59     41.36 o 
 -42   0   8       59.80      105.91     28.06 o 
 -40   0   8       17.73       -3.16     23.90 o 
 -38   0   8      112.04       65.35     46.30 o 
 -36   0   8      269.85      195.76     24.41 o 
 -34   0   8       11.44       41.36     16.62 o 
 -32   0   8    10014.25     9428.83    225.17 o 
 -30   0   8     5614.60     5388.13    123.33 o 
 -28   0   8     4296.20     4593.09     82.63 o 
 -26   0   8       25.34       27.50     14.54 o 
 -24   0   8     4304.09     5173.75     90.65 o 
 -22   0   8     6062.59     5806.78     98.31 o 
 -20   0   8     1813.27     1924.74     38.70 o 
 -18   0   8      576.03      437.41     23.08 o 
 -16   0   8     7396.30     8393.26    141.95 o 
 -14   0   8     5007.45     5399.48     96.55 o 
 -12   0   8     3254.48     3526.65     61.59 o 
 -10   0   8      422.24      425.19     18.17 o 
  -8   0   8    14583.74    17450.23    278.75 o 
  -6   0   8    16325.28    16013.23    334.82 o 
  -4   0   8     5677.18     6451.31    171.89 o 
  -2   0   8      471.11      558.54     24.73 o 
   0   0   8     4848.17     6084.71     87.67 o 
   2   0   8     2150.02     2053.24     51.56 o 
   4   0   8     1008.82     1376.45     30.07 o 
   6   0   8     1846.27     1676.06     34.33 o 
   8   0   8      292.73      344.84     15.50 o 
  10   0   8     9364.96    10608.91    143.43 o 
  12   0   8      542.29      496.61     23.34 o 
  14   0   8     5380.80     5306.23     85.00 o 
  16   0   8      241.81      253.31     16.39 o 
  18   0   8      537.63      510.64     20.44 o 
  20   0   8      823.53      877.01     33.42 o 
  22   0   8     2233.34     1777.39     77.79 o 
  24   0   8     4794.48     4590.04    115.35 o 
  26   0   8      130.05      194.91     30.61 o 
  28   0   8      875.59      807.25     50.05 o 
  30   0   8        2.57      -34.28     26.55 o 
  32   0   8        1.72       36.85     28.75 o 
  34   0   8      115.23      122.60     37.42 o 
  36   0   8     1966.91     1950.50     98.95 o 
  38   0   8      942.64     1057.28     96.74 o 
 -47   1   8        8.80      -23.31     24.64 o 
 -45   1   8        1.73      -45.82     22.91 o 
 -43   1   8        1.20       16.70     17.55 o 
 -41   1   8       15.77       26.85     17.32 o 
 -39   1   8       41.67       37.91     18.24 o 
 -37   1   8        0.00       -2.78     14.91 o 
 -35   1   8       35.80       43.43     12.66 o 
 -33   1   8       32.07       51.99     12.91 o 
 -31   1   8       51.28       39.00     13.11 o 
 -29   1   8      231.63      201.69     13.30 o 
 -27   1   8       39.94       41.71      9.00 o 
 -25   1   8      213.71      177.07     11.24 o 
 -23   1   8      229.67      210.90     11.22 o 
 -21   1   8       15.40       27.18      7.60 o 
 -19   1   8       80.04       46.04      8.48 o 
 -15   1   8     1623.59     1498.82     30.92 o 
 -13   1   8     2437.95     2394.18     40.10 o 
 -11   1   8      348.01      386.16     13.04 o 
  -9   1   8      120.07      113.50      7.91 o 
  -7   1   8       69.76       78.95      7.38 o 
  -5   1   8     1592.64     1529.22     24.48 o 
  -3   1   8     2875.54     2700.54     40.17 o 
  -1   1   8      710.42      650.66     16.91 o 
   1   1   8        4.66        1.39      5.72 o 
   3   1   8       26.98       37.20      8.79 o 
   5   1   8      611.39      664.75     16.99 o 
   7   1   8      405.75      395.50     11.85 o 
   9   1   8       69.99       64.94      8.36 o 
  11   1   8       99.68       89.00      9.60 o 
  13   1   8       57.68       39.22      8.69 o 
  15   1   8        5.83       -2.01      8.89 o 
  17   1   8        0.05       -3.07      9.67 o 
  19   1   8        9.91        0.79     10.48 o 
  21   1   8        0.96        4.84     10.82 o 
  23   1   8        2.05      -19.71     10.78 o 
  25   1   8       37.84       12.58     13.46 o 
  27   1   8      102.29       79.57     16.78 o 
  29   1   8      100.78       99.71     16.95 o 
  31   1   8       65.36       63.95     22.04 o 
  33   1   8       30.05       11.00     21.60 o 
  35   1   8        0.41       29.14     21.94 o 
  37   1   8        0.00       -3.86     24.42 o 
 -46   2   8      968.73     1033.62     47.80 o 
 -44   2   8       35.63       61.61     22.39 o 
 -42   2   8      176.58      199.17     33.42 o 
 -40   2   8        4.76        5.66     17.55 o 
 -38   2   8        2.95       17.35     17.93 o 
 -36   2   8       35.39       67.24     20.05 o 
 -34   2   8     1644.16     1297.20     43.15 o 
 -32   2   8     2033.36     1781.00     53.57 o 
 -30   2   8      407.81      415.69     22.08 o 
 -28   2   8      322.75      428.04     22.14 o 
 -26   2   8      858.48      796.34     27.47 o 
 -24   2   8     5628.76     5961.98     83.21 o 
 -22   2   8     2908.29     2867.53     47.45 o 
 -20   2   8     1329.13     1441.61     30.50 o 
 -18   2   8       21.54        3.87      7.28 o 
 -16   2   8     1122.38     1420.61     23.47 o 
 -14   2   8      286.75      363.60     10.55 o 
 -12   2   8     1049.54     1096.50     23.85 o 
 -10   2   8       85.59       66.64      7.29 o 
  -8   2   8     5635.15     6817.94     83.26 o 
  -6   2   8    18057.01    19105.59    242.83 o 
  -4   2   8      795.22     1039.65     30.57 o 
  -2   2   8     4968.72     5043.66     83.65 o 
   0   2   8    12816.34    14281.26    218.42 o 
   2   2   8        7.55        9.57      7.31 o 
   4   2   8      396.43      495.92     16.10 o 
   6   2   8      118.27      151.08     10.94 o 
   8   2   8     2605.23     2670.29     42.66 o 
  10   2   8     2779.72     3323.63     53.57 o 
  12   2   8      148.94      148.22     12.63 o 
  14   2   8     9835.42     9628.05    104.88 o 
  16   2   8     2827.94     2730.48     40.33 o 
  18   2   8      122.35      102.48     12.91 o 
  20   2   8      209.93      241.43     18.89 o 
  22   2   8     2204.84     2062.67     41.63 o 
  24   2   8     3026.30     2687.49     53.14 o 
  26   2   8       15.31       27.48     16.33 o 
  28   2   8      949.93      919.49     43.28 o 
  30   2   8       25.82       59.90     18.79 o 
  32   2   8       53.11       45.89     19.51 o 
  34   2   8      118.84      132.94     23.19 o 
  36   2   8     2501.52     2883.82     83.40 o 
 -45   3   8       12.22        4.69     34.25 o 
 -43   3   8        1.14      -39.27     19.63 o 
 -41   3   8       11.21       34.73     20.60 o 
 -39   3   8       95.38       77.10     21.96 o 
 -37   3   8        2.41       -6.67     16.86 o 
 -35   3   8       54.48      100.97     20.03 o 
 -33   3   8      147.91      118.65     20.21 o 
 -31   3   8       26.07       25.36     16.66 o 
 -29   3   8      368.53      345.60     23.77 o 
 -27   3   8       97.07       82.84     17.10 o 
 -25   3   8      480.99      525.02     34.58 o 
 -23   3   8      453.09      488.42     39.19 o 
 -21   3   8      112.30       80.64     17.68 o 
 -19   3   8      199.64      233.97     16.43 o 
 -17   3   8        0.65       -3.63     10.16 o 
 -15   3   8      872.40      861.92     25.22 o 
 -13   3   8     1402.97     1384.29     32.54 o 
 -11   3   8        8.13        1.92      9.99 o 
  -9   3   8     1963.82     1958.06     47.49 o 
  -7   3   8      807.33      782.33     25.00 o 
  -5   3   8       69.08       46.21      7.45 o 
  -3   3   8       52.31       38.65      7.87 o 
  -1   3   8      221.49      259.95     14.99 o 
   1   3   8      497.53      507.72     19.06 o 
   3   3   8       42.16       31.03     10.00 o 
   5   3   8      511.07      559.49     20.27 o 
   7   3   8      207.75      233.58     15.40 o 
   9   3   8       66.39       57.54     11.41 o 
  11   3   8      171.92      156.52     12.65 o 
  13   3   8      115.36      101.25     11.71 o 
  15   3   8      355.46      375.50     17.44 o 
  17   3   8      773.09      821.69     25.48 o 
  19   3   8     1158.61     1113.53     31.60 o 
  21   3   8      487.03      455.78     28.41 o 
  23   3   8      489.81      520.09     25.09 o 
  25   3   8      109.20      122.01     17.64 o 
  27   3   8       20.85        1.35     18.89 o 
  29   3   8        0.95       16.82     27.32 o 
  31   3   8       64.02       94.68     21.88 o 
  33   3   8      153.27      181.41     32.86 o 
  35   3   8       39.34       12.91     20.35 o 
 -42   4   8      203.95      250.08     45.32 o 
 -40   4   8       28.13       24.39     25.48 o 
 -38   4   8        4.43       -1.56     21.85 o 
 -36   4   8       14.12       19.06     34.90 o 
 -34   4   8      808.18      712.26     38.39 o 
 -32   4   8     1547.81     1476.09     80.31 o 
 -30   4   8      362.62      334.19     26.88 o 
 -28   4   8      354.00      327.34     26.28 o 
 -26   4   8      133.96      169.54     21.07 o 
 -24   4   8     2071.43     2248.73     64.78 o 
 -22   4   8     1550.79     1583.39     46.65 o 
 -20   4   8      507.30      540.08     26.42 o 
 -18   4   8       12.05        5.25     13.06 o 
 -16   4   8      337.82      289.87     21.78 o 
 -14   4   8       50.64       52.41     15.03 o 
 -12   4   8      606.48      519.51     34.92 o 
 -10   4   8       30.46       24.68     15.85 o 
  -8   4   8     3264.06     3751.54     89.10 o 
  -6   4   8     4217.02     4718.78     92.44 o 
  -4   4   8     2641.59     2696.79     62.14 o 
  -2   4   8       57.19       57.36     10.79 o 
   0   4   8     1949.79     2041.87     41.93 o 
   2   4   8      537.00      540.14     36.28 o 
   4   4   8     1223.50     1314.79     36.06 o 
   6   4   8       18.15       15.11      9.19 o 
   8   4   8     1651.65     1717.17     36.07 o 
  10   4   8     2339.57     2469.46     41.62 o 
  12   4   8      369.27      398.40     17.43 o 
  14   4   8     1517.58     1545.31     31.43 o 
  16   4   8      298.52      313.05     18.49 o 
  18   4   8       31.76       15.32     11.81 o 
  20   4   8      560.64      687.33     83.98 o 
  22   4   8     2738.20     2841.19     55.24 o 
  24   4   8     1016.17      953.74     34.57 o 
  26   4   8        2.78       38.22     15.81 o 
  28   4   8      293.94      321.77     27.82 o 
  30   4   8        3.40       -2.65     19.50 o 
  32   4   8      101.75       87.67     28.78 o 
 -39   5   8       10.59      -13.56     36.74 o 
 -37   5   8       27.70       13.70     25.38 o 
 -35   5   8       80.50       89.77     28.57 o 
 -33   5   8      259.78      406.73     39.11 o 
 -31   5   8        3.93        4.91     39.97 o 
 -29   5   8      288.43      276.31     44.48 o 
 -27   5   8      490.36      525.27     40.51 o 
 -25   5   8       22.33       25.59     25.03 o 
 -23   5   8       34.60       34.71     24.74 o 
 -21   5   8        0.09      -23.87     14.40 o 
 -19   5   8      184.90      264.55     32.64 o 
 -17   5   8        0.86        5.38     13.39 o 
 -15   5   8      369.58      377.75     39.65 o 
 -13   5   8     1184.98     1220.31     49.96 o 
 -11   5   8      576.87      575.87     30.69 o 
  -9   5   8       36.67       27.38     14.29 o 
  -7   5   8      286.26      325.50     24.60 o 
  -5   5   8      108.31      118.25     17.46 o 
  -3   5   8       63.39       71.27     16.12 o 
  -1   5   8       50.75       46.69     14.58 o 
   1   5   8       33.45       13.63     13.36 o 
   3   5   8        9.59        2.93      9.93 o 
   5   5   8       16.56       11.08     10.81 o 
   7   5   8      122.26      142.55     18.02 o 
   9   5   8       15.18       19.43     11.52 o 
  11   5   8        6.59       -2.25     10.13 o 
  13   5   8      104.86      115.11     14.32 o 
  15   5   8        0.00        4.54     11.72 o 
  17   5   8      122.94      133.64     16.71 o 
  19   5   8      170.85      181.23     18.26 o 
  21   5   8       30.76       23.31     15.45 o 
  23   5   8        1.06        6.81     14.98 o 
  25   5   8        0.39       -7.23     14.99 o 
  27   5   8       30.45       18.55     18.03 o 
  29   5   8       30.66       17.65     24.45 o 
 -34   6   8      775.10      821.86     62.79 o 
 -32   6   8      383.64      430.39     47.65 o 
 -30   6   8        1.14       19.84     40.37 o 
 -28   6   8        3.23        3.88     25.02 o 
 -26   6   8      208.21      119.47     51.41 o 
 -24   6   8      843.09      839.13     58.53 o 
 -22   6   8      844.58      855.01     59.15 o 
 -20   6   8      150.81      156.73     29.47 o 
 -18   6   8       11.94       12.27     20.36 o 
 -16   6   8      163.75      134.29     22.59 o 
 -14   6   8        0.05        8.36     21.89 o 
 -12   6   8       28.97       25.08     20.24 o 
 -10   6   8       88.72       93.93     18.25 o 
  -8   6   8     1305.94     1414.65     46.95 o 
  -6   6   8     2250.49     2125.15     58.91 o 
  -4   6   8      965.16      983.69     41.05 o 
  -2   6   8       93.88       47.02     16.59 o 
   0   6   8      290.77      302.82     25.25 o 
   2   6   8      167.40      116.26     19.79 o 
   4   6   8      564.15      589.69     31.59 o 
   6   6   8        8.41       10.87     19.22 o 
   8   6   8     1037.32     1010.28     38.20 o 
  10   6   8      453.37      505.48     24.33 o 
  12   6   8      168.46      189.01     18.23 o 
  14   6   8      392.73      426.43     24.92 o 
  16   6   8      148.40      166.89     19.45 o 
  18   6   8       18.07       45.18     18.52 o 
  20   6   8        0.93        2.31     17.49 o 
  22   6   8      728.73      782.85     51.79 o 
  24   6   8      688.56      637.77     43.52 o 
 -27   7   8       66.48      103.03     40.42 o 
 -25   7   8       17.34       23.05     33.38 o 
 -23   7   8       10.05       14.27     31.17 o 
 -21   7   8       81.06       42.27     34.15 o 
 -19   7   8       55.68       47.25     31.32 o 
 -17   7   8       34.38       35.24     27.96 o 
 -15   7   8       15.15       31.81     22.53 o 
 -13   7   8       13.91       14.73     21.36 o 
 -11   7   8        0.01       25.29     21.98 o 
  -9   7   8      151.61      123.02     26.82 o 
  -7   7   8        1.16      -15.86     19.05 o 
  -5   7   8       35.27       43.61     23.10 o 
  -3   7   8        8.14       23.34     21.35 o 
  -1   7   8        3.25       -3.72     16.03 o 
   1   7   8       53.49       83.84     20.38 o 
   3   7   8       63.04      114.34     25.72 o 
   5   7   8      106.34      127.85     21.47 o 
   7   7   8       10.14       18.01     16.98 o 
   9   7   8       12.41       37.82     24.24 o 
  11   7   8       30.40       23.22     24.94 o 
  13   7   8      116.83      173.67     41.34 o 
  15   7   8        4.48       19.48     26.22 o 
  17   7   8      172.42      264.04     48.67 o 
 -14   8   8        0.28      -22.83     29.10 o 
 -12   8   8        3.96       19.28     24.73 o 
 -10   8   8      120.13       87.76     29.48 o 
  -8   8   8      601.56      431.28     39.92 o 
  -6   8   8     1050.67     1016.75     59.92 o 
  -4   8   8      360.28      335.10     36.69 o 
  -2   8   8       82.15       81.29     31.03 o 
   0   8   8       57.14       49.60     23.78 o 
   2   8   8       43.39       33.65     37.65 o 
   4   8   8      245.97      248.94     40.24 o 
 -47   1   9      378.55      363.97     37.10 o 
 -45   1   9      497.97      418.07     43.77 o 
 -43   1   9     1014.91     1044.34     48.40 o 
 -41   1   9       98.52      117.45     19.88 o 
 -39   1   9       17.02       45.37     17.08 o 
 -37   1   9      474.58      346.09     27.61 o 
 -35   1   9     1016.23     1069.54     42.97 o 
 -33   1   9      671.00      587.62     23.99 o 
 -31   1   9     1268.75     1307.12     39.24 o 
 -29   1   9      902.29      768.63     24.09 o 
 -27   1   9     1676.06     1695.94     30.22 o 
 -25   1   9     5245.30     5325.69     61.11 o 
 -23   1   9     2152.05     1943.11     32.96 o 
 -21   1   9     1375.21     1323.76     29.24 o 
 -19   1   9        3.46        4.16      8.73 o 
 -17   1   9     5687.18     6586.07     79.76 o 
 -15   1   9      290.57      443.73     16.16 o 
 -13   1   9      737.23     1036.88     21.79 o 
 -11   1   9     2368.98     3347.31     44.04 o 
  -9   1   9    32829.90    37176.28    373.32 o 
  -7   1   9    13944.22    15090.18    163.24 o 
  -5   1   9     9214.25    10161.34    110.78 o 
  -3   1   9      915.73      980.79     22.01 o 
  -1   1   9     6749.15     6794.98     80.83 o 
   1   1   9       60.68       52.03      7.73 o 
   3   1   9      387.38      406.16     14.05 o 
   5   1   9     3109.49     3417.31     43.86 o 
   7   1   9     6831.97     7739.10     83.11 o 
   9   1   9     1902.85     1937.44     31.32 o 
  11   1   9        6.32      -14.39      8.57 o 
  13   1   9     4152.07     4212.81     55.62 o 
  15   1   9     2552.63     2281.71     37.32 o 
  17   1   9      456.48      548.79     19.77 o 
  19   1   9     4555.21     3765.35     55.20 o 
  21   1   9     2579.18     2175.50     41.03 o 
  23   1   9      887.46      910.83     29.80 o 
  25   1   9       17.65       42.80     15.15 o 
  27   1   9       29.02        8.26     18.69 o 
  29   1   9      519.91      617.82     38.85 o 
  31   1   9      861.45      847.24     49.19 o 
  33   1   9      282.18      252.41     31.77 o 
  35   1   9        6.31       25.35     23.15 o 
 -46   2   9       34.21       27.85     22.81 o 
 -44   2   9       40.37       17.35     21.37 o 
 -42   2   9       64.68       86.04     21.76 o 
 -40   2   9       47.12       56.93     20.33 o 
 -38   2   9       22.40       -6.27     17.17 o 
 -36   2   9       33.49       27.52     17.47 o 
 -34   2   9       15.64       -3.75     16.00 o 
 -32   2   9       34.00       65.00     23.59 o 
 -30   2   9       37.73       39.94     13.80 o 
 -28   2   9       18.14       21.73     12.72 o 
 -26   2   9      131.68      107.80     14.40 o 
 -24   2   9      224.73      212.01     14.98 o 
 -22   2   9       62.54       64.68     11.52 o 
 -20   2   9      256.32      261.24     12.93 o 
 -18   2   9      758.25      768.08     20.52 o 
 -16   2   9      939.83      984.48     21.85 o 
 -14   2   9       51.95       69.55      8.04 o 
 -12   2   9      671.99      667.08     17.61 o 
 -10   2   9     1303.12     1298.51     25.73 o 
  -8   2   9      622.07      633.17     18.60 o 
  -6   2   9      355.44      301.09     15.69 o 
  -4   2   9     1586.70     1302.39     27.75 o 
  -2   2   9     1852.18     1639.22     36.79 o 
   0   2   9      274.02      293.95     34.71 o 
   2   2   9      142.36      149.83     12.34 o 
   4   2   9      446.39      483.05     19.99 o 
   6   2   9      160.59      163.79     13.57 o 
   8   2   9       84.51       86.71     11.37 o 
  10   2   9       53.97       40.53      8.95 o 
  12   2   9        0.67      -11.15      8.94 o 
  14   2   9        6.87       -6.41      9.78 o 
  16   2   9      238.74      246.28     15.10 o 
  18   2   9      413.16      426.05     20.03 o 
  20   2   9      226.10      228.45     17.34 o 
  22   2   9       36.25        9.08     12.33 o 
  24   2   9        0.74       -4.28     13.82 o 
  26   2   9       17.69       -1.94     16.32 o 
  28   2   9       17.84       27.19     17.74 o 
  30   2   9        9.66       22.09     17.95 o 
  32   2   9       12.42       -0.92     18.17 o 
  34   2   9       29.80       30.03     20.47 o 
 -43   3   9      234.23      229.15     28.00 o 
 -41   3   9      220.88      304.97     29.10 o 
 -39   3   9       17.26       10.61     19.10 o 
 -37   3   9      736.60      644.10     37.90 o 
 -35   3   9      507.21      498.86     40.79 o 
 -33   3   9      516.05      489.20     29.16 o 
 -31   3   9      557.50      518.51     26.90 o 
 -29   3   9     1911.23     1780.44     44.10 o 
 -27   3   9     2088.46     1990.54     46.09 o 
 -25   3   9     3558.53     3713.27     67.58 o 
 -23   3   9      481.80      479.60     18.29 o 
 -21   3   9     4007.45     4080.91     70.02 o 
 -19   3   9       81.11       35.15     14.74 o 
 -17   3   9     1704.61     1716.14     38.15 o 
 -15   3   9      107.91       65.26     12.80 o 
 -13   3   9     3259.44     3410.43     63.77 o 
 -11   3   9     7196.91     7598.54    177.47 o 
  -9   3   9    11350.88    12864.14    245.67 o 
  -7   3   9     5295.60     5569.90     94.40 o 
  -5   3   9     4890.41     4946.15     72.56 o 
  -3   3   9      114.42      147.02     15.76 o 
  -1   3   9     1489.86     1331.41     35.98 o 
   1   3   9       70.20       57.88     13.75 o 
   3   3   9      129.39      109.23     14.12 o 
   5   3   9      372.88      404.29     18.96 o 
   7   3   9     2992.60     3042.72     51.84 o 
   9   3   9     1943.64     2009.19     39.38 o 
  11   3   9       94.99       98.43     11.95 o 
  13   3   9     2253.69     2224.56     38.88 o 
  15   3   9     1701.32     1620.12     32.70 o 
  17   3   9       22.41       25.70     12.29 o 
  19   3   9     1780.12     1498.53     37.19 o 
  21   3   9     2010.99     1826.87     42.25 o 
  23   3   9      221.10      200.57     18.77 o 
  25   3   9      171.68      132.62     18.79 o 
  27   3   9       78.98      133.96     20.99 o 
  29   3   9      975.80     1010.16     51.82 o 
  31   3   9      176.33      205.60     25.91 o 
  33   3   9        6.36       17.24     20.16 o 
 -42   4   9        7.30        1.33     28.22 o 
 -40   4   9        4.56      -28.13     23.42 o 
 -38   4   9       18.68       22.13     22.87 o 
 -36   4   9      157.70      154.12     28.20 o 
 -34   4   9      189.70      170.13     28.33 o 
 -32   4   9       10.57       -6.28     31.26 o 
 -30   4   9      110.13       67.11     18.86 o 
 -28   4   9        0.00      -17.33     14.45 o 
 -26   4   9      133.44      178.04     32.38 o 
 -24   4   9      241.33      210.84     24.93 o 
 -22   4   9        8.84       20.60     14.73 o 
 -20   4   9       39.89       26.85     15.19 o 
 -18   4   9        2.79       23.33     20.85 o 
 -16   4   9      248.38      237.20     23.04 o 
 -14   4   9      135.30      116.94     18.66 o 
 -12   4   9      231.20      286.37     23.78 o 
 -10   4   9      625.24      695.45     34.10 o 
  -8   4   9      178.68      152.93     19.26 o 
  -6   4   9       39.60       44.95     14.22 o 
  -4   4   9        3.05      -20.99     10.50 o 
  -2   4   9       88.28       92.26     12.80 o 
   0   4   9        3.42      -13.31     10.26 o 
   2   4   9       21.71       30.05     13.85 o 
   4   4   9       65.24       51.65     10.39 o 
   6   4   9      182.77      170.42     14.39 o 
   8   4   9        4.56       -6.10     10.33 o 
  10   4   9        4.52        2.23      9.34 o 
  12   4   9        0.12        1.26      9.64 o 
  14   4   9       21.47       13.39     11.04 o 
  16   4   9       65.81       52.46     12.91 o 
  18   4   9        0.42      -10.09     12.47 o 
  20   4   9       44.64       36.66     14.08 o 
  22   4   9       44.26       35.33     14.27 o 
  24   4   9       43.64       49.39     14.91 o 
  26   4   9      124.08      103.43     19.07 o 
  28   4   9      192.98      121.44     22.83 o 
  30   4   9       93.91      100.80     22.79 o 
 -37   5   9      919.99     1021.02    104.65 o 
 -35   5   9      174.58      190.33     32.48 o 
 -33   5   9      291.72      284.64     35.18 o 
 -31   5   9      265.98      247.23     32.95 o 
 -29   5   9     1012.13     1118.94     56.90 o 
 -27   5   9      692.64      654.12     58.45 o 
 -25   5   9     2336.09     2509.43     79.97 o 
 -23   5   9      474.28      391.46     79.07 o 
 -21   5   9     1762.62     1945.19     65.88 o 
 -19   5   9      224.23      282.74     25.28 o 
 -17   5   9     1373.70     1488.86     54.96 o 
 -15   5   9      156.76      116.64     19.64 o 
 -13   5   9      385.49      432.22     29.81 o 
 -11   5   9     1665.42     1773.13     73.47 o 
  -9   5   9     5944.62     6008.09    115.96 o 
  -7   5   9     1832.84     1807.07     51.60 o 
  -5   5   9      896.16      940.50     38.40 o 
  -3   5   9       96.44       98.55     17.39 o 
  -1   5   9        9.01       -5.49     12.78 o 
   1   5   9      167.56      183.45     19.82 o 
   3   5   9       27.61       19.84     16.08 o 
   5   5   9       17.40        1.61     12.68 o 
   7   5   9     1353.78     1319.62     42.03 o 
   9   5   9      179.96      197.45     17.42 o 
  11   5   9      259.35      268.70     18.44 o 
  13   5   9        8.02        5.98     11.48 o 
  15   5   9      116.11      154.16     17.11 o 
  17   5   9      146.81      154.18     17.84 o 
  19   5   9     1138.48     1085.18     37.66 o 
  21   5   9      815.06      797.67     36.03 o 
  23   5   9       75.50       58.28     18.58 o 
  25   5   9       24.21       23.31     15.14 o 
  27   5   9       13.34       -4.13     20.67 o 
 -34   6   9      162.24      175.52     38.75 o 
 -32   6   9        7.73      -38.89     24.39 o 
 -30   6   9       75.34      108.22     37.74 o 
 -28   6   9        0.05       49.03     26.76 o 
 -26   6   9       65.34      119.22     60.14 o 
 -24   6   9       93.95      123.67     38.28 o 
 -22   6   9       46.92       68.01     25.25 o 
 -20   6   9       54.19       50.43     20.65 o 
 -18   6   9       45.65       75.23     17.84 o 
 -16   6   9      103.02      124.61     21.06 o 
 -14   6   9      158.44      153.49     21.19 o 
 -12   6   9       66.11       46.33     17.40 o 
 -10   6   9      222.07      252.60     30.68 o 
  -8   6   9       93.23      101.02     19.11 o 
  -6   6   9       12.15       48.29     15.66 o 
  -4   6   9        2.00        9.47     14.64 o 
  -2   6   9       32.42       18.32     15.75 o 
   0   6   9        1.90       -4.96     13.90 o 
   2   6   9       12.35      129.57     55.94 o 
   4   6   9       40.03       33.07     15.42 o 
   6   6   9        7.45        3.51     18.87 o 
   8   6   9       19.50       22.54     13.77 o 
  10   6   9        3.47       -0.49     13.25 o 
  12   6   9       11.19        8.00     14.66 o 
  14   6   9       94.29      131.49     27.22 o 
  16   6   9      134.58      152.55     20.11 o 
  18   6   9        0.06       25.91     15.19 o 
  20   6   9       63.54       73.14     19.32 o 
  22   6   9        0.05       -6.12     18.56 o 
 -27   7   9       57.41       31.19     33.09 o 
 -25   7   9     1633.54     1702.19    114.71 o 
 -23   7   9      220.03      226.94     52.48 o 
 -21   7   9     1382.43     1376.90     91.64 o 
 -19   7   9       21.56       23.11     28.60 o 
 -17   7   9       22.04       61.60     28.20 o 
 -15   7   9        3.55       -1.05     22.38 o 
 -13   7   9      193.93      205.31     33.18 o 
 -11   7   9      685.77      674.44     49.41 o 
  -9   7   9     2047.82     2024.03     77.14 o 
  -7   7   9     1189.23     1151.12     52.57 o 
  -5   7   9       74.92       94.04     20.41 o 
  -3   7   9       55.12       95.55     20.20 o 
  -1   7   9        7.45        4.12     15.84 o 
   1   7   9       88.05      116.87     24.85 o 
   3   7   9       21.59       -8.81     17.00 o 
   5   7   9       30.77       42.44     16.77 o 
   7   7   9      250.34      249.08     23.62 o 
   9   7   9       58.28       53.88     23.32 o 
  11   7   9      113.65       80.46     27.30 o 
  13   7   9        2.33        2.35     22.48 o 
  15   7   9      102.97      112.78     32.13 o 
 -12   8   9       76.83       53.30     29.85 o 
 -10   8   9       64.80       66.14     29.01 o 
  -8   8   9       14.75       34.22     23.76 o 
  -6   8   9        5.95      -14.01     23.16 o 
  -4   8   9        1.92       -7.06     22.45 o 
  -2   8   9        0.03       -2.07     23.23 o 
   0   8   9       60.76       42.58     26.82 o 
 -46   0  10       19.15        2.68     49.44 o 
 -44   0  10      815.00      681.23     46.47 o 
 -42   0  10       84.67       87.38     28.89 o 
 -40   0  10      137.27      127.96     28.47 o 
 -38   0  10       40.27      -18.64     52.17 o 
 -36   0  10      174.59      178.19     44.53 o 
 -34   0  10      223.83      271.64     76.43 o 
 -32   0  10        0.88       12.46     14.21 o 
 -30   0  10     4671.65     4090.79     83.83 o 
 -28   0  10      340.46      399.92     28.42 o 
 -26   0  10     1781.08     1776.44     41.68 o 
 -24   0  10      262.43      276.12     21.07 o 
 -22   0  10     3146.21     3099.50     61.69 o 
 -20   0  10     3890.28     3369.03     64.34 o 
 -18   0  10      699.83      817.03     29.21 o 
 -16   0  10      442.55      584.42     24.44 o 
 -14   0  10     6346.60     6543.36    106.60 o 
 -12   0  10      819.46      791.67     28.61 o 
 -10   0  10      826.80     1425.77     34.66 o 
  -8   0  10        0.15       25.56     12.22 o 
  -6   0  10      404.71      599.04     28.53 o 
  -4   0  10      749.93      608.68     26.88 o 
  -2   0  10     1160.72     1545.53     32.76 o 
   0   0  10     2773.17     2867.96     57.68 o 
   2   0  10     8918.05     9237.30    134.49 o 
   4   0  10     3973.99     3596.18     61.56 o 
   6   0  10     1175.87     1278.85     31.91 o 
   8   0  10        2.36        6.85      9.95 o 
  10   0  10     1019.07     1015.80     27.86 o 
  12   0  10     1742.52     1993.87     40.91 o 
  14   0  10        3.63       17.02     14.75 o 
  16   0  10     2060.22     2310.61     53.57 o 
  18   0  10     1176.66      768.44     43.81 o 
  20   0  10     3239.76     2726.19     66.74 o 
  22   0  10      791.31      939.25     51.35 o 
  24   0  10       14.82       29.12     22.36 o 
  26   0  10        0.46       -3.04     23.91 o 
  28   0  10      478.70      555.31     56.25 o 
  30   0  10      155.51       92.28     34.84 o 
  32   0  10      648.56      849.52     76.40 o 
  34   0  10      214.07      320.93     53.27 o 
 -47   1  10       64.07        8.31     28.09 o 
 -45   1  10       84.80      151.52     29.24 o 
 -43   1  10       45.95       25.35     23.39 o 
 -41   1  10        0.33      -31.07     22.35 o 
 -39   1  10        7.31       -9.58     16.48 o 
 -37   1  10        3.15       10.76     13.81 o 
 -35   1  10       83.57       99.40     15.31 o 
 -33   1  10      345.67      348.15     24.47 o 
 -31   1  10      673.58      646.44     21.84 o 
 -29   1  10      352.47      353.99     16.51 o 
 -27   1  10       14.82       10.91     11.46 o 
 -25   1  10       13.39       11.62     10.08 o 
 -23   1  10       10.68        1.74     10.12 o 
 -21   1  10        9.33       -8.59     10.54 o 
 -19   1  10        0.04      -16.42     10.55 o 
 -17   1  10      447.77      466.37     18.15 o 
 -15   1  10      568.52      510.15     16.82 o 
 -13   1  10       10.97       -4.56      7.34 o 
 -11   1  10      553.81      620.37     22.90 o 
  -9   1  10      603.90      650.82     17.46 o 
  -7   1  10      553.51      555.38     16.53 o 
  -5   1  10      258.49      305.93     10.66 o 
  -3   1  10      501.39      577.52     20.15 o 
  -1   1  10     1038.97     1252.90     33.80 o 
   1   1  10      639.88      706.02     18.42 o 
   3   1  10        1.75       -6.93      7.79 o 
   5   1  10      184.83      185.74     11.59 o 
   7   1  10      593.18      537.30     16.23 o 
   9   1  10      305.99      282.71     15.05 o 
  11   1  10      288.21      287.26     14.86 o 
  13   1  10      461.52      454.41     19.28 o 
  15   1  10      566.03      559.34     19.56 o 
  17   1  10      580.37      583.76     20.08 o 
  19   1  10      225.12      235.52     16.08 o 
  21   1  10       27.53       19.27     12.62 o 
  23   1  10        0.87       -1.53     12.22 o 
  25   1  10       14.14        0.49     13.13 o 
  27   1  10        2.58        2.30     18.84 o 
  29   1  10        1.23       73.57     33.40 o 
  31   1  10       14.51       44.81     26.25 o 
  33   1  10        0.92      -39.70     22.99 o 
  35   1  10       12.30       -5.60     24.50 o 
 -46   2  10       23.05      -12.46     29.09 o 
 -44   2  10      784.06      743.08     40.61 o 
 -42   2  10      121.55       77.80     24.55 o 
 -40   2  10       54.08       31.48     19.34 o 
 -38   2  10       37.30       35.85     18.59 o 
 -36   2  10      161.38      106.62     19.80 o 
 -34   2  10      224.73      278.62     22.34 o 
 -32   2  10        4.63       -2.04     12.87 o 
 -30   2  10     3997.42     3781.19     62.34 o 
 -28   2  10      133.95      188.56     16.35 o 
 -26   2  10     2313.04     2277.68     41.28 o 
 -24   2  10      245.40      272.77     15.57 o 
 -22   2  10     3630.43     3593.69     52.27 o 
 -20   2  10     1740.06     1658.45     32.39 o 
 -18   2  10      946.72      982.80     24.24 o 
 -16   2  10      280.47      306.04     14.21 o 
 -14   2  10     3173.68     3270.66     53.94 o 
 -12   2  10       12.78        6.16      8.30 o 
 -10   2  10     4213.35     4968.94     68.51 o 
  -8   2  10     1190.62     1143.54     26.07 o 
  -6   2  10       16.20        6.21      8.85 o 
  -4   2  10       46.03       84.38     10.77 o 
  -2   2  10     5814.65     6007.81     86.75 o 
   0   2  10       26.68       25.97     12.09 o 
   2   2  10     1581.11     1600.82     39.86 o 
   4   2  10     4081.40     3876.70     60.27 o 
   6   2  10     1103.09     1115.33     26.93 o 
   8   2  10       45.14       46.97     11.64 o 
  10   2  10      237.26      191.75     12.71 o 
  12   2  10      634.98      665.94     20.80 o 
  14   2  10        1.30        7.15     10.65 o 
  16   2  10      811.38      916.75     28.38 o 
  18   2  10     1131.04      936.73     28.29 o 
  20   2  10     1635.27     1286.49     35.42 o 
  22   2  10       74.60      101.43     16.36 o 
  24   2  10      257.07      240.37     21.08 o 
  26   2  10       39.18       45.26     17.44 o 
  28   2  10      159.72      154.30     22.75 o 
  30   2  10        0.00      -18.13     17.07 o 
  32   2  10      313.86      396.16     30.63 o 
  34   2  10      126.33      206.34     32.39 o 
 -43   3  10       48.28       60.03     22.20 o 
 -41   3  10       17.73       15.00     19.97 o 
 -39   3  10       43.51       32.63     19.22 o 
 -37   3  10      291.14      346.69     27.44 o 
 -35   3  10       99.60      128.01     20.41 o 
 -33   3  10       11.95       55.51     39.82 o 
 -31   3  10        3.39       -1.86     14.34 o 
 -29   3  10      133.38       83.10     15.70 o 
 -27   3  10      717.19      674.94     27.19 o 
 -25   3  10      525.90      506.53     20.87 o 
 -23   3  10        1.39       18.07     14.86 o 
 -21   3  10       10.58       16.44     15.39 o 
 -19   3  10      105.51      124.73     16.87 o 
 -17   3  10      150.88      152.26     16.15 o 
 -15   3  10        3.59        1.10     13.28 o 
 -13   3  10      897.97      902.04     31.23 o 
 -11   3  10     2477.69     2437.65     54.87 o 
  -9   3  10      467.38      456.22     20.55 o 
  -7   3  10       86.36       51.62      9.90 o 
  -5   3  10       67.55       68.88     13.98 o 
  -3   3  10        3.00       -2.67     10.05 o 
  -1   3  10       83.78       79.69     17.26 o 
   1   3  10       19.57       14.39     13.40 o 
   3   3  10      154.08      160.14     16.54 o 
   5   3  10       45.54       33.40     16.82 o 
   7   3  10       37.76       20.91     10.68 o 
   9   3  10      292.78      282.98     19.56 o 
  11   3  10      334.75      311.38     16.59 o 
  13   3  10      137.38      138.09     14.30 o 
  15   3  10       40.11       64.64     13.12 o 
  17   3  10       27.19       17.58     12.72 o 
  19   3  10        5.09        4.26     12.83 o 
  21   3  10        0.20        4.07     12.79 o 
  23   3  10        6.22       12.81     13.99 o 
  25   3  10      223.10      170.26     20.34 o 
  27   3  10      126.72      153.73     22.28 o 
  29   3  10       13.86       39.92     20.38 o 
  31   3  10       41.59       28.07     20.74 o 
 -42   4  10       21.57        8.66     26.20 o 
 -40   4  10       78.95       66.30     30.54 o 
 -38   4  10        0.59       -5.40     23.35 o 
 -36   4  10      331.00      274.36     39.42 o 
 -34   4  10       11.14       -0.77     25.67 o 
 -32   4  10       42.20       48.44     20.69 o 
 -30   4  10     1663.88     1522.91     51.92 o 
 -28   4  10       41.91       -1.71     21.42 o 
 -26   4  10     1638.01     1747.95     61.31 o 
 -24   4  10       71.98       68.35     24.44 o 
 -22   4  10     3120.42     3336.69     82.43 o 
 -20   4  10     1091.01     1022.90     41.18 o 
 -18   4  10      272.77      221.44     23.10 o 
 -16   4  10      385.03      377.74     35.54 o 
 -14   4  10     3171.32     3155.27     71.26 o 
 -12   4  10      349.47      357.79     25.60 o 
 -10   4  10      478.74      631.92     36.49 o 
  -8   4  10      227.14      322.20     28.77 o 
  -6   4  10     1197.92     1177.04     40.24 o 
  -4   4  10      645.62      633.01     48.17 o 
  -2   4  10     1309.92     1310.25     39.69 o 
   0   4  10        1.02       29.46     11.80 o 
   2   4  10      211.52      258.09     14.99 o 
   4   4  10     2822.80     2624.22     49.74 o 
   6   4  10      157.01      173.97     14.66 o 
   8   4  10      344.96      339.94     17.89 o 
  10   4  10       51.40       38.41     11.67 o 
  12   4  10       12.17       -9.30     10.13 o 
  14   4  10       52.75       43.94     12.42 o 
  16   4  10        2.29        1.45     18.08 o 
  18   4  10      203.89      141.22     17.18 o 
  20   4  10     1811.48     1741.72     61.86 o 
  22   4  10       71.25       42.07     15.03 o 
  24   4  10       61.21       35.12     15.52 o 
  26   4  10       20.56        2.64     19.74 o 
  28   4  10      136.66      152.93     24.71 o 
 -37   5  10       21.25      -25.85     25.41 o 
 -35   5  10       28.81        9.37     26.74 o 
 -33   5  10       32.66        0.15     36.43 o 
 -31   5  10       22.20       14.18     32.42 o 
 -29   5  10       57.73        6.51     45.40 o 
 -27   5  10      179.74      196.49     41.69 o 
 -25   5  10       26.75        9.38     21.94 o 
 -23   5  10       75.69       53.59     25.13 o 
 -21   5  10       14.24       15.40     18.48 o 
 -19   5  10        4.54       25.09     16.45 o 
 -17   5  10      174.43      180.15     22.60 o 
 -15   5  10       11.78       10.68     15.13 o 
 -13   5  10      717.25      742.06     51.09 o 
 -11   5  10      872.27      877.64     50.89 o 
  -9   5  10        0.75       -2.96     13.74 o 
  -7   5  10        2.20        5.94     13.71 o 
  -5   5  10        0.15      -22.05     12.38 o 
  -3   5  10       49.81       47.65     17.80 o 
  -1   5  10       39.37        0.45     19.85 o 
   1   5  10        9.06        4.81     15.86 o 
   3   5  10      162.29      145.05     24.91 o 
   5   5  10        0.01      -15.16     15.76 o 
   7   5  10       12.48       39.21     13.31 o 
   9   5  10       93.12       84.68     14.48 o 
  11   5  10        0.22       -5.77     11.44 o 
  13   5  10       19.12       19.67     13.29 o 
  15   5  10       21.42       41.58     14.44 o 
  17   5  10      279.45      292.49     23.24 o 
  19   5  10      182.31      210.56     21.01 o 
  21   5  10       96.75       93.22     19.05 o 
  23   5  10       59.91       77.99     16.84 o 
  25   5  10      258.17      321.55     33.10 o 
 -32   6  10       89.02       33.05     36.35 o 
 -30   6  10      293.98      273.02     41.30 o 
 -28   6  10        3.12       23.28     32.48 o 
 -26   6  10     1605.47     1871.47     96.25 o 
 -24   6  10      403.28      420.33     57.65 o 
 -22   6  10      924.91      984.41     64.52 o 
 -20   6  10     1363.18     1358.24     91.94 o 
 -18   6  10      197.78      188.01     23.96 o 
 -16   6  10       63.02       34.70     17.62 o 
 -14   6  10      462.74      501.53     34.65 o 
 -12   6  10        1.39      -11.07     18.91 o 
 -10   6  10     1063.69     1113.97     44.23 o 
  -8   6  10        0.11       -6.66     14.62 o 
  -6   6  10        5.89      -11.34     16.04 o 
  -4   6  10       40.53       -2.13     14.82 o 
  -2   6  10      409.67      430.03     28.89 o 
   0   6  10       55.49       32.88     19.88 o 
   2   6  10      170.21      176.70     24.67 o 
   4   6  10      949.16      925.55     44.45 o 
   6   6  10       90.96       71.64     20.74 o 
   8   6  10       11.76       13.15     14.83 o 
  10   6  10        5.90       22.19     15.54 o 
  12   6  10       13.87       19.47     15.75 o 
  14   6  10        0.09        6.33     19.13 o 
  16   6  10        5.86        5.97     15.13 o 
  18   6  10      462.19      517.19     32.77 o 
  20   6  10      654.18      562.65     31.87 o 
 -25   7  10        0.40        1.03     33.95 o 
 -23   7  10       34.80        6.85     32.80 o 
 -21   7  10       46.55       45.37     36.24 o 
 -19   7  10        8.62       -6.93     29.78 o 
 -17   7  10       41.36       66.36     28.36 o 
 -15   7  10       14.85       15.25     26.99 o 
 -13   7  10      205.78      175.83     32.37 o 
 -11   7  10      133.36      148.22     24.37 o 
  -9   7  10       59.17       96.44     22.24 o 
  -7   7  10        4.52       10.68     17.58 o 
  -5   7  10       13.30       37.88     18.32 o 
  -3   7  10        8.12       20.86     16.25 o 
  -1   7  10        1.06        0.91     15.97 o 
   1   7  10       18.63       33.72     17.34 o 
   3   7  10       41.87       43.08     21.22 o 
   5   7  10       21.13       25.55     21.05 o 
   7   7  10       17.23       43.00     16.06 o 
   9   7  10       24.85       20.76     17.27 o 
  11   7  10        1.24       -3.27     20.97 o 
  13   7  10        5.69       22.27     18.06 o 
 -47   1  11     1194.63     1222.42     72.41 o 
 -45   1  11       84.04      112.36     27.27 o 
 -43   1  11      264.95      209.10     29.40 o 
 -41   1  11       71.77       75.18     24.53 o 
 -39   1  11        4.38      -22.53     26.44 o 
 -37   1  11      193.44      221.12     20.30 o 
 -35   1  11     4442.24     4638.69    130.49 o 
 -33   1  11     1139.24     1205.37     33.57 o 
 -31   1  11      244.04      205.80     15.12 o 
 -29   1  11      889.83      841.58     23.90 o 
 -27   1  11     3288.31     3302.56     44.98 o 
 -25   1  11     3665.90     3893.40     52.36 o 
 -23   1  11    12298.93    12178.97    139.17 o 
 -21   1  11     9834.01     9453.90    126.66 o 
 -19   1  11      860.82      890.98     27.55 o 
 -17   1  11     7198.36     7708.24     98.00 o 
 -15   1  11     1264.72     1495.52     33.40 o 
 -13   1  11     6078.54     6526.57     79.54 o 
 -11   1  11      125.94      198.92     11.99 o 
  -9   1  11     1190.47      949.17     27.08 o 
  -7   1  11      646.76      819.88     35.73 o 
  -5   1  11       90.36       98.32     11.69 o 
  -3   1  11       50.81       24.88      8.39 o 
  -1   1  11       70.46      136.17     10.66 o 
   1   1  11        0.04       37.49      9.35 o 
   3   1  11     5904.19     5583.20     73.57 o 
   5   1  11      580.79      535.81     17.94 o 
   7   1  11        8.86       14.27      9.45 o 
   9   1  11      745.68      632.51     23.20 o 
  11   1  11      131.66       77.88     10.93 o 
  13   1  11        1.25       -4.75      9.44 o 
  15   1  11     8066.75     7251.97     84.94 o 
  17   1  11     1665.77     1266.91     28.54 o 
  19   1  11     2536.48     2252.55     41.06 o 
  21   1  11      839.88      768.99     28.36 o 
  23   1  11      268.70      277.67     26.44 o 
  25   1  11       25.99       30.50     18.31 o 
  27   1  11      125.08      166.33     27.13 o 
  29   1  11       17.44       24.15     21.86 o 
  31   1  11       83.96       45.82     25.52 o 
  33   1  11      606.13      542.00     45.25 o 
 -46   2  11       63.26        9.30     28.82 o 
 -44   2  11       73.58       70.44     23.43 o 
 -42   2  11       35.76       26.61     25.70 o 
 -40   2  11        2.37        0.80     17.80 o 
 -38   2  11        0.00       12.92     16.44 o 
 -36   2  11       12.06      -18.27     18.03 o 
 -34   2  11       33.28       27.84     16.41 o 
 -32   2  11       44.60       45.16     14.16 o 
 -30   2  11        7.02        6.33     12.38 o 
 -28   2  11        3.87      -10.50     11.67 o 
 -26   2  11       81.43       64.03     13.82 o 
 -24   2  11       29.62       36.11     11.49 o 
 -22   2  11       66.43       63.79     11.67 o 
 -20   2  11      119.75      129.27     12.64 o 
 -18   2  11      298.63      323.26     16.72 o 
 -16   2  11        7.97       -2.20      8.90 o 
 -14   2  11      443.22      456.92     19.71 o 
 -12   2  11       33.88       59.24     10.56 o 
 -10   2  11      307.82      307.52     17.37 o 
  -8   2  11      666.53      680.36     24.89 o 
  -6   2  11        5.33       -4.15      9.48 o 
  -4   2  11      452.45      441.15     18.04 o 
  -2   2  11      310.07      303.72     18.12 o 
   0   2  11        8.19       12.77      9.08 o 
   2   2  11      110.67      109.91     12.38 o 
   4   2  11       64.81       59.38     12.46 o 
   6   2  11      345.05      344.15     17.14 o 
   8   2  11      122.37      115.53     11.25 o 
  10   2  11      105.01      103.14     12.10 o 
  12   2  11      588.51      642.05     21.11 o 
  14   2  11      780.45      775.70     26.15 o 
  16   2  11      351.79      338.79     19.96 o 
  18   2  11       32.61       14.46     12.94 o 
  20   2  11       16.29       24.98     13.72 o 
  22   2  11      138.62      147.41     18.37 o 
  24   2  11       57.12       56.56     17.74 o 
  26   2  11       41.00        0.99     16.29 o 
  28   2  11      339.54      409.37     30.69 o 
  30   2  11      300.42      421.76     40.45 o 
  32   2  11       63.71       62.06     26.45 o 
 -43   3  11      169.54       61.01     22.46 o 
 -41   3  11        8.23        9.54     20.04 o 
 -39   3  11        7.76       -5.49     17.77 o 
 -37   3  11      304.98      277.08     25.94 o 
 -35   3  11     1356.36     1383.92     49.59 o 
 -33   3  11       45.11       23.11     15.29 o 
 -31   3  11        4.22       -0.15     13.95 o 
 -29   3  11      716.55      714.50     29.01 o 
 -27   3  11     2739.02     2557.72     56.80 o 
 -25   3  11     2610.48     2901.52     77.04 o 
 -23   3  11     7080.65     7012.45    116.39 o 
 -21   3  11     5215.82     5239.22     84.26 o 
 -19   3  11     2643.14     2738.43     53.18 o 
 -17   3  11     1671.25     1858.58     46.50 o 
 -15   3  11      315.83      392.59     23.69 o 
 -13   3  11     2072.26     2337.54     51.85 o 
 -11   3  11     1166.11     1157.49     37.33 o 
  -9   3  11      745.80      619.25     26.23 o 
  -7   3  11      332.23      296.27     21.86 o 
  -5   3  11        0.73       30.33     16.45 o 
  -3   3  11      437.43      499.31     27.15 o 
  -1   3  11      431.70      441.93     25.37 o 
   1   3  11      240.60      244.39     18.54 o 
   3   3  11     1367.90     1246.23     32.74 o 
   5   3  11     1189.61     1152.06     32.01 o 
   7   3  11        0.06       26.19     10.88 o 
   9   3  11      352.71      397.13     24.76 o 
  11   3  11      309.83      303.30     18.00 o 
  13   3  11       24.23       11.71     11.26 o 
  15   3  11     3973.21     3688.34     61.44 o 
  17   3  11     2959.93     2575.93     51.94 o 
  19   3  11      693.34      588.04     27.08 o 
  21   3  11     1355.78     1240.74     36.92 o 
  23   3  11       13.08       18.97     15.34 o 
  25   3  11      101.62       71.18     18.47 o 
  27   3  11      211.99      194.81     24.31 o 
  29   3  11        7.31       17.12     20.55 o 
 -40   4  11      161.54      135.40     36.34 o 
 -38   4  11       85.88      117.11     30.30 o 
 -36   4  11       19.46       36.82     24.58 o 
 -34   4  11        0.83       20.90     20.45 o 
 -32   4  11        1.66      -18.38     18.24 o 
 -30   4  11       45.77       23.92     40.66 o 
 -28   4  11       36.26       13.30     25.39 o 
 -26   4  11        6.83      -18.30     30.08 o 
 -24   4  11       48.93       38.93     23.65 o 
 -22   4  11      117.97      139.43     23.17 o 
 -20   4  11       77.20       64.55     20.12 o 
 -18   4  11      119.00       61.72     20.27 o 
 -16   4  11      743.30      718.26     40.04 o 
 -14   4  11     1388.04     1393.97     63.46 o 
 -12   4  11      378.84      354.72     35.39 o 
 -10   4  11       21.74        3.61     17.12 o 
  -8   4  11       10.32       17.99     15.32 o 
  -6   4  11        0.67       -5.35     14.46 o 
  -4   4  11        4.84      -18.96     15.03 o 
  -2   4  11       67.75      116.51     19.02 o 
   0   4  11      216.62      217.64     16.28 o 
   2   4  11       47.66       37.09     12.11 o 
   4   4  11       57.64       34.57     12.27 o 
   6   4  11      340.35      367.79     19.48 o 
   8   4  11       90.37       71.40     12.16 o 
  10   4  11        0.12       -2.82     10.44 o 
  12   4  11        1.03       21.65     11.81 o 
  14   4  11       30.44       -3.26     12.22 o 
  16   4  11       89.03       96.61     15.87 o 
  18   4  11       25.94       35.76     14.48 o 
  20   4  11       25.54       27.19     15.01 o 
  22   4  11      236.49      245.06     21.38 o 
  24   4  11      234.56      280.80     24.27 o 
  26   4  11       50.57       34.92     18.24 o 
  28   4  11        9.92      -13.59     18.88 o 
 -37   5  11      326.02      343.62     49.88 o 
 -35   5  11      246.68      240.26     38.00 o 
 -33   5  11        6.48       -3.40     30.59 o 
 -31   5  11        0.25       -8.12     30.60 o 
 -29   5  11      485.62      407.54     49.75 o 
 -27   5  11     1358.04     1477.08    154.50 o 
 -25   5  11     2097.88     2110.23     93.17 o 
 -23   5  11     3116.36     2967.73     92.88 o 
 -21   5  11     2556.02     2430.58     71.10 o 
 -19   5  11     2206.36     2336.17     62.88 o 
 -17   5  11      528.92      475.45     31.00 o 
 -15   5  11      286.99      298.04     28.74 o 
 -13   5  11      809.23      766.84     39.23 o 
 -11   5  11      580.67      634.41     39.55 o 
  -9   5  11        0.51       -3.95     17.26 o 
  -7   5  11       56.29      102.70     22.73 o 
  -5   5  11      140.02      151.00     33.69 o 
  -3   5  11       49.79       51.61     20.70 o 
  -1   5  11        3.79        1.20     17.24 o 
   1   5  11     1286.80     1157.69     50.04 o 
   3   5  11       60.06       20.48     23.30 o 
   5   5  11     1243.64     1172.48     45.37 o 
   7   5  11       40.92       68.65     16.30 o 
   9   5  11      450.02      380.69     21.86 o 
  11   5  11       99.29      111.12     17.01 o 
  13   5  11        0.14      -13.26     12.65 o 
  15   5  11     2138.28     2137.02     57.70 o 
  17   5  11     2101.59     1873.09     49.18 o 
  19   5  11      624.12      668.27     33.71 o 
  21   5  11      257.46      322.07     22.83 o 
  23   5  11       91.37       92.02     18.09 o 
 -32   6  11        4.59       19.42     42.27 o 
 -30   6  11       12.04       44.60     31.97 o 
 -28   6  11       10.45       19.00     27.58 o 
 -26   6  11        0.01       16.53     26.12 o 
 -24   6  11      321.02      371.56     44.25 o 
 -22   6  11        9.31       10.00     23.99 o 
 -20   6  11       19.24       47.52     26.18 o 
 -18   6  11       24.65       14.57     17.38 o 
 -16   6  11        5.56        0.41     17.20 o 
 -14   6  11       36.83        9.45     16.95 o 
 -12   6  11       15.76       13.28     16.61 o 
 -10   6  11       24.34       27.16     18.42 o 
  -8   6  11        0.01        3.02     15.35 o 
  -6   6  11        6.17      -29.13     17.32 o 
  -4   6  11        0.83       -6.10     17.30 o 
  -2   6  11       73.28       67.24     38.78 o 
   0   6  11       29.71       18.37     20.17 o 
   2   6  11       16.82       40.51     19.80 o 
   4   6  11       14.45       19.76     18.44 o 
   6   6  11      128.65      143.53     24.40 o 
   8   6  11        9.25        8.38     15.41 o 
  10   6  11       27.17       29.04     16.64 o 
  12   6  11       19.19       35.78     18.20 o 
  14   6  11        0.72       -0.19     16.22 o 
  16   6  11       73.66       81.18     20.70 o 
  18   6  11       44.01       93.08     19.59 o 
 -23   7  11     1361.34     1307.31    159.86 o 
 -21   7  11     1310.73     1254.30     88.37 o 
 -19   7  11     1109.01     1184.14     86.16 o 
 -17   7  11      211.23      174.40     35.27 o 
 -15   7  11      145.17      186.47     27.01 o 
 -13   7  11      502.03      408.95     46.44 o 
 -11   7  11      269.19      236.03     27.55 o 
  -9   7  11       31.82       18.77     18.33 o 
  -7   7  11       47.87       68.13     20.58 o 
  -5   7  11       26.87       42.11     19.61 o 
  -3   7  11       73.16      124.70     27.22 o 
  -1   7  11       24.77       22.76     34.64 o 
   1   7  11      512.53      477.86     37.63 o 
   3   7  11      173.70      148.97     25.78 o 
   5   7  11      237.97      206.69     27.33 o 
   7   7  11      511.45      525.70     32.88 o 
   9   7  11       74.16       47.15     20.19 o 
  11   7  11      263.11      259.78     26.00 o 
 -46   0  12      250.18      264.40     37.15 o 
 -44   0  12      985.26     1003.27     57.35 o 
 -42   0  12       89.24      182.15     33.49 o 
 -40   0  12      243.35      298.56     36.19 o 
 -38   0  12      740.81      684.43     46.55 o 
 -36   0  12      597.60      676.92     46.07 o 
 -34   0  12       11.58      -13.20     25.44 o 
 -32   0  12     1474.66     1324.73     57.56 o 
 -30   0  12       29.64       57.78     27.33 o 
 -28   0  12      747.46      675.71     31.25 o 
 -26   0  12    26682.67    26329.23    385.82 o 
 -24   0  12    32645.30    31406.80    455.71 o 
 -22   0  12     1193.10     1120.73     37.41 o 
 -20   0  12      237.26      153.41     18.59 o 
 -18   0  12     3072.72     3428.67     67.41 o 
 -16   0  12      660.82      723.62     28.59 o 
 -14   0  12     4284.79     4665.32     95.21 o 
 -12   0  12    10102.70    10258.85    181.25 o 
 -10   0  12       40.71       47.14     15.98 o 
  -8   0  12       77.31      145.53     20.52 o 
  -6   0  12     1454.50     1304.78     35.62 o 
  -4   0  12        2.00       -1.50     11.52 o 
  -2   0  12     3555.30     3417.01     69.65 o 
   0   0  12     2141.36     2173.60     45.27 o 
   2   0  12     7893.45     7460.80    114.67 o 
   4   0  12     7332.74     7276.87    112.24 o 
   6   0  12     6355.85     6034.75     97.09 o 
   8   0  12      186.63      189.13     16.76 o 
  10   0  12    10733.92    10578.81    148.04 o 
  12   0  12      925.96     1027.59     34.06 o 
  14   0  12     4597.80     4312.97     93.35 o 
  16   0  12      673.85      550.65     30.06 o 
  18   0  12      231.84      223.20     25.16 o 
  20   0  12        1.03       20.47     17.98 o 
  22   0  12      415.57      427.85     38.78 o 
  24   0  12      302.10      415.83     48.44 o 
  26   0  12      710.69      789.42     82.19 o 
  28   0  12      206.35      181.47     41.20 o 
  30   0  12      272.83      165.81     43.46 o 
  32   0  12      155.54      196.40     54.28 o 
 -45   1  12        0.05        5.69     23.65 o 
 -43   1  12       58.50       39.59     24.66 o 
 -41   1  12      101.49       96.04     25.12 o 
 -39   1  12       10.45        2.76     16.93 o 
 -37   1  12        0.49       -8.69     14.38 o 
 -35   1  12       10.43       -4.47     13.89 o 
 -33   1  12       74.47       84.14     15.57 o 
 -31   1  12      128.00      129.50     16.32 o 
 -29   1  12       50.95       65.80     14.45 o 
 -27   1  12       11.42        8.57     11.06 o 
 -25   1  12        7.25        6.85     11.23 o 
 -23   1  12      143.49      130.02     13.34 o 
 -21   1  12      309.13      267.79     15.11 o 
 -19   1  12      159.28      149.72     14.60 o 
 -17   1  12        9.23       11.47     11.51 o 
 -15   1  12        1.95       16.69     10.47 o 
 -13   1  12        0.86       -2.69      8.98 o 
 -11   1  12       23.97       25.95      8.75 o 
  -9   1  12       38.61       35.93      9.00 o 
  -7   1  12       29.75       23.46      8.24 o 
  -5   1  12        2.59       -2.61      7.06 o 
  -3   1  12       45.12       64.63     10.40 o 
  -1   1  12      296.53      379.49     17.67 o 
   1   1  12      357.62      371.64     17.69 o 
   3   1  12      172.22      180.79     13.13 o 
   5   1  12       39.13       29.34     13.57 o 
   7   1  12       28.26       21.71     10.01 o 
   9   1  12        6.36       -2.95      9.48 o 
  11   1  12        5.92       12.75      9.56 o 
  13   1  12       23.02       16.63      9.98 o 
  15   1  12       72.64       72.03     11.73 o 
  17   1  12       33.25       36.56     11.76 o 
  19   1  12        6.05       -9.80     11.80 o 
  21   1  12       13.39        9.45     12.79 o 
  23   1  12       39.74       77.13     20.18 o 
  25   1  12       84.97      118.19     21.68 o 
  27   1  12       94.38      108.11     27.24 o 
  29   1  12       42.86       42.85     25.56 o 
  31   1  12        6.49       26.04     26.77 o 
 -44   2  12      461.84      471.75     70.10 o 
 -42   2  12       25.62       43.93     21.99 o 
 -40   2  12       73.29      141.80     21.68 o 
 -38   2  12       31.94       38.21     17.65 o 
 -36   2  12        4.58      -13.53     15.02 o 
 -34   2  12      461.37      529.50     28.42 o 
 -32   2  12      200.75      192.97     17.85 o 
 -30   2  12      401.75      389.94     22.91 o 
 -28   2  12     2586.81     2361.93     43.42 o 
 -26   2  12    17384.53    17549.46    217.08 o 
 -24   2  12    26294.44    25934.40    279.59 o 
 -22   2  12     3256.56     3275.15     48.88 o 
 -20   2  12     2053.79     1943.55     34.85 o 
 -18   2  12     1000.30     1089.27     27.61 o 
 -16   2  12       53.83       22.97     11.17 o 
 -14   2  12     5888.04     6199.40     86.96 o 
 -12   2  12     3229.52     3333.87     56.80 o 
 -10   2  12      237.81      272.89     19.87 o 
  -8   2  12      420.17      482.19     22.78 o 
  -6   2  12        5.81       20.18     10.27 o 
  -4   2  12      795.57      852.84     28.67 o 
  -2   2  12     4010.81     3929.49     72.16 o 
   0   2  12     1107.85     1112.67     29.13 o 
   2   2  12     5701.91     5688.36     76.46 o 
   4   2  12     8140.33     8127.76     98.36 o 
   6   2  12     6116.20     5910.59     73.41 o 
   8   2  12     1645.26     1651.87     53.75 o 
  10   2  12     2612.23     2501.34     46.40 o 
  12   2  12     4123.35     4078.25     62.37 o 
  14   2  12     6556.49     6236.01     85.94 o 
  16   2  12      101.91       66.70     14.44 o 
  18   2  12       20.03       12.33     13.60 o 
  20   2  12      280.80      238.22     20.32 o 
  22   2  12      174.08      180.93     20.22 o 
  24   2  12       50.45       61.10     18.32 o 
  26   2  12      144.29      182.91     26.21 o 
  28   2  12       38.73       13.23     19.32 o 
  30   2  12      245.99      326.76     37.25 o 
 -43   3  12      160.48      198.14     32.84 o 
 -41   3  12      199.58      205.80     26.74 o 
 -39   3  12        6.64       -3.46     20.76 o 
 -37   3  12       95.85      119.54     22.13 o 
 -35   3  12        0.59      -20.21     16.15 o 
 -33   3  12       49.00       59.12     15.33 o 
 -31   3  12      100.46      127.51     22.44 o 
 -29   3  12       11.79       38.63     21.66 o 
 -27   3  12      206.62      265.03     28.42 o 
 -25   3  12       11.34        3.71     16.88 o 
 -23   3  12      362.03      344.10     22.33 o 
 -21   3  12      551.39      545.20     25.66 o 
 -19   3  12       55.52       50.39     16.95 o 
 -17   3  12       93.73      118.49     18.10 o 
 -15   3  12      185.63      211.08     15.17 o 
 -13   3  12      338.05      349.52     19.07 o 
 -11   3  12      300.65      283.08     19.16 o 
  -9   3  12      649.00      673.43     29.23 o 
  -7   3  12      967.23     1001.93     31.89 o 
  -5   3  12     1877.68     1862.98     53.98 o 
  -3   3  12      604.23      571.04     25.55 o 
  -1   3  12        6.73       -5.06     11.04 o 
   1   3  12       45.88       48.69     13.28 o 
   3   3  12       48.02       26.68     13.01 o 
   5   3  12       99.20       96.66     14.35 o 
   7   3  12       13.48       10.21     10.95 o 
   9   3  12       28.91       37.89     12.34 o 
  11   3  12       17.81       15.92     11.95 o 
  13   3  12       17.67        3.94     11.83 o 
  15   3  12      231.87      202.50     18.05 o 
  17   3  12       96.07       72.32     15.79 o 
  19   3  12       49.84       74.31     16.15 o 
  21   3  12        0.08      -24.43     13.26 o 
  23   3  12        1.03       16.08     16.37 o 
  25   3  12       40.49       42.64     18.97 o 
  27   3  12      116.49       89.96     22.07 o 
 -40   4  12       68.45       94.11     43.75 o 
 -38   4  12        0.51      -46.78     23.39 o 
 -36   4  12        1.26       -3.14     24.97 o 
 -34   4  12       64.78       79.48     33.78 o 
 -32   4  12      635.48      586.77     52.31 o 
 -30   4  12       54.71       53.99     30.67 o 
 -28   4  12     1101.59     1001.80     68.87 o 
 -26   4  12    12188.23    11535.60    295.15 o 
 -24   4  12    13645.51    13096.88    326.06 o 
 -22   4  12     3651.53     3542.32     89.55 o 
 -20   4  12     1779.66     1746.39     58.64 o 
 -18   4  12     1210.90     1336.61     51.66 o 
 -16   4  12      402.40      346.12     31.47 o 
 -14   4  12     1811.21     1967.17     62.59 o 
 -12   4  12     1095.56     1035.32     52.14 o 
 -10   4  12      361.66      381.05     28.40 o 
  -8   4  12      155.40      142.04     20.50 o 
  -6   4  12       20.48       31.92     15.42 o 
  -4   4  12      202.62      248.71     27.53 o 
  -2   4  12      659.03      712.59     27.54 o 
   0   4  12       48.04       64.51     14.28 o 
   2   4  12     3821.94     3887.73     64.48 o 
   4   4  12     8332.40     8506.70    118.73 o 
   6   4  12     1682.32     1677.06     37.72 o 
   8   4  12      234.55      261.10     18.50 o 
  10   4  12     2615.26     2477.13     47.48 o 
  12   4  12      767.84      763.77     27.55 o 
  14   4  12      740.86      689.08     28.99 o 
  16   4  12     1710.92     1863.84     44.30 o 
  18   4  12       96.12      109.31     17.69 o 
  20   4  12      117.91      118.65     18.57 o 
  22   4  12      151.59      170.16     20.46 o 
  24   4  12       17.13        3.62     17.39 o 
  26   4  12        3.79       -3.79     18.59 o 
 -37   5  12        3.65      -46.23     67.02 o 
 -35   5  12       91.72       90.90     39.42 o 
 -33   5  12       64.92      130.51     39.43 o 
 -31   5  12       19.80       57.16     36.51 o 
 -29   5  12        2.58      -27.52     27.18 o 
 -27   5  12      410.65      395.52     49.93 o 
 -25   5  12       13.69       44.38     29.40 o 
 -23   5  12       27.73       37.63     24.24 o 
 -21   5  12       56.84        9.98     23.90 o 
 -19   5  12        7.55      -25.88     20.92 o 
 -17   5  12       11.26        4.48     20.07 o 
 -15   5  12       64.95       63.91     21.01 o 
 -13   5  12       32.18        4.41     18.79 o 
 -11   5  12       49.69       75.08     22.30 o 
  -9   5  12        0.01        6.35     18.94 o 
  -7   5  12        1.30      -11.69     19.06 o 
  -5   5  12      149.15      119.53     23.61 o 
  -3   5  12       11.11        1.00     18.51 o 
  -1   5  12        4.33      -23.81     16.85 o 
   1   5  12        2.36       10.65     19.51 o 
   3   5  12       32.77       29.49     18.22 o 
   5   5  12        1.47        7.05     15.09 o 
   7   5  12      129.42      116.89     17.68 o 
   9   5  12        0.38      -11.75     13.46 o 
  11   5  12       10.69        2.04     13.72 o 
  13   5  12        0.08        5.10     14.69 o 
  15   5  12       68.67       78.90     18.10 o 
  17   5  12        2.70        3.04     15.89 o 
  19   5  12       14.29        3.13     17.15 o 
  21   5  12       63.37       63.52     17.44 o 
 -30   6  12      111.20       38.12     35.20 o 
 -28   6  12      517.77      462.30     56.24 o 
 -26   6  12     6713.28     6549.42    201.63 o 
 -24   6  12     6867.09     6530.93    199.28 o 
 -22   6  12     2070.23     2186.99    212.23 o 
 -20   6  12      947.30      914.43     58.12 o 
 -18   6  12      487.76      569.48     40.78 o 
 -16   6  12       88.10       90.99     24.00 o 
 -14   6  12      767.13      852.46     56.13 o 
 -12   6  12      225.61      246.89     30.56 o 
 -10   6  12      224.75      233.75     30.14 o 
  -8   6  12        0.57       12.26     20.63 o 
  -6   6  12       26.46       25.45     36.21 o 
  -4   6  12       21.35       -5.26     19.94 o 
  -2   6  12      147.07      127.55     26.84 o 
   0   6  12      222.27      222.55     30.42 o 
   2   6  12     1929.62     1858.90     61.88 o 
   4   6  12     5136.61     5147.75    138.52 o 
   6   6  12      720.31      621.44     59.86 o 
   8   6  12       47.86       31.00     16.37 o 
  10   6  12     1282.33     1175.83     46.81 o 
  12   6  12      365.02      321.36     27.22 o 
  14   6  12      359.60      370.52     29.26 o 
  16   6  12      774.20      809.13     41.08 o 
 -21   7  12       24.78        4.93     29.77 o 
 -19   7  12       14.88        8.81     21.53 o 
 -17   7  12       22.20       -1.90     20.97 o 
 -15   7  12        0.01        6.92     18.76 o 
 -13   7  12       82.01      111.62     25.94 o 
 -11   7  12       37.34       41.99     24.20 o 
  -9   7  12       37.20       71.35     25.99 o 
  -7   7  12        1.54       10.83     22.36 o 
  -5   7  12       62.82       90.56     37.72 o 
  -3   7  12        0.02       -1.44     22.13 o 
  -1   7  12       43.70       38.07     23.00 o 
   1   7  12       50.63       57.70     23.27 o 
   3   7  12       41.70       71.72     24.15 o 
   5   7  12      161.34      191.07     28.06 o 
   7   7  12        3.66       25.29     17.48 o 
 -45   1  13      213.65      255.01     31.65 o 
 -43   1  13       13.42       27.67     23.60 o 
 -41   1  13       11.82       30.56     22.06 o 
 -39   1  13       28.18        3.98     17.33 o 
 -37   1  13     1920.27     1951.18     50.18 o 
 -35   1  13      435.49      453.45     25.73 o 
 -33   1  13       65.50       88.66     17.39 o 
 -31   1  13       77.51       48.11     14.35 o 
 -29   1  13      410.95      351.82     19.36 o 
 -27   1  13      176.65      197.05     14.62 o 
 -25   1  13     1400.39     1559.44     30.90 o 
 -23   1  13     5621.52     5351.51     67.47 o 
 -21   1  13      155.21      144.18     14.41 o 
 -19   1  13       90.19       62.87     12.30 o 
 -17   1  13      841.43      804.19     22.50 o 
 -15   1  13      615.04      622.82     19.69 o 
 -13   1  13      725.62      619.22     19.15 o 
 -11   1  13     1905.97     1899.21     33.32 o 
  -9   1  13     3610.34     3867.93     54.96 o 
  -7   1  13       84.61      106.97     10.68 o 
  -5   1  13      399.89      341.43     16.91 o 
  -3   1  13      544.06      517.11     21.38 o 
  -1   1  13        2.53       12.18     10.51 o 
   1   1  13     5278.06     5445.68     70.47 o 
   3   1  13     8990.87     8807.34     95.35 o 
   5   1  13     8162.57     8238.19     95.01 o 
   7   1  13     2544.63     2414.07     39.92 o 
   9   1  13       48.18       32.83     10.58 o 
  11   1  13     2721.75     2748.93     42.79 o 
  13   1  13      691.07      570.76     21.95 o 
  15   1  13       12.64       28.04     12.04 o 
  17   1  13      471.92      420.37     26.45 o 
  19   1  13      386.47      443.51     21.58 o 
  21   1  13      471.74      512.48     24.76 o 
  23   1  13      859.01     1057.26     49.96 o 
  25   1  13        4.36      -22.13     19.06 o 
  27   1  13       14.95        1.08     23.90 o 
  29   1  13        8.72       22.91     26.48 o 
 -44   2  13      212.69      225.62     30.42 o 
 -42   2  13        9.06        6.35     22.94 o 
 -40   2  13       26.03      -10.41     17.75 o 
 -38   2  13       23.38        7.05     19.00 o 
 -36   2  13       33.77       30.37     18.27 o 
 -34   2  13       32.31       15.49     18.89 o 
 -32   2  13       22.45       52.89     16.09 o 
 -30   2  13      310.97      328.88     19.02 o 
 -28   2  13       20.48        2.23     11.65 o 
 -26   2  13      177.34      156.38     14.21 o 
 -24   2  13      816.40      810.61     24.03 o 
 -22   2  13       50.79       36.07     11.31 o 
 -20   2  13      350.25      326.50     18.37 o 
 -18   2  13      232.88      225.65     13.57 o 
 -16   2  13       32.65       38.75     13.06 o 
 -14   2  13       17.52       26.26     12.37 o 
 -12   2  13      221.61      237.89     16.47 o 
 -10   2  13     1780.98     1839.63     36.74 o 
  -8   2  13     1984.02     2013.48     62.70 o 
  -6   2  13      356.52      358.96     19.67 o 
  -4   2  13      110.44      107.23     13.81 o 
  -2   2  13      105.88      144.96     18.16 o 
   0   2  13       61.93       80.05     12.86 o 
   2   2  13       58.95       78.48     12.80 o 
   4   2  13        2.96       -1.53     11.94 o 
   6   2  13      376.16      381.58     20.54 o 
   8   2  13      288.51      277.72     18.81 o 
  10   2  13       11.37       25.83     12.15 o 
  12   2  13      227.01      238.98     19.17 o 
  14   2  13      174.15      188.11     17.26 o 
  16   2  13       12.00      -11.60     12.88 o 
  18   2  13      189.38      191.78     19.27 o 
  20   2  13       19.25       13.95     15.01 o 
  22   2  13       14.63       26.17     16.83 o 
  24   2  13        7.81        7.69     17.39 o 
  26   2  13       15.78       -2.41     17.62 o 
  28   2  13       60.81       92.66     28.75 o 
 -43   3  13        4.87       -5.67     22.64 o 
 -41   3  13      104.05       51.11     22.33 o 
 -39   3  13      252.87      254.93     37.20 o 
 -37   3  13     1055.03     1036.85     65.56 o 
 -35   3  13      249.64      216.22     22.46 o 
 -33   3  13      127.62       87.35     26.53 o 
 -31   3  13       58.30       81.08     21.30 o 
 -29   3  13      131.87       96.72     25.20 o 
 -27   3  13        3.82       -7.04     17.20 o 
 -25   3  13     1089.53     1257.65     39.10 o 
 -23   3  13     3615.52     3644.19     63.81 o 
 -21   3  13        2.57        5.79     14.46 o 
 -19   3  13       76.99       93.87     17.02 o 
 -17   3  13        0.11        1.49     11.18 o 
 -15   3  13     1339.27     1260.94     35.04 o 
 -13   3  13      731.41      660.06     27.20 o 
 -11   3  13     1600.97     1665.23     40.43 o 
  -9   3  13     1568.28     1575.77     39.52 o 
  -7   3  13       44.91       36.66     14.83 o 
  -5   3  13      293.32      260.62     20.21 o 
  -3   3  13       20.69        4.07     11.21 o 
  -1   3  13      584.90      556.73     24.23 o 
   1   3  13     1826.34     2036.07     43.40 o 
   3   3  13     8838.02     8735.64    122.06 o 
   5   3  13     4926.55     4896.71     78.11 o 
   7   3  13     1620.59     1544.03     36.45 o 
   9   3  13       45.30       38.46     13.34 o 
  11   3  13     2124.82     2019.04     41.77 o 
  13   3  13      305.75      227.32     22.65 o 
  15   3  13      122.06      117.91     16.50 o 
  17   3  13       23.73       22.45     14.79 o 
  19   3  13      102.67       88.27     17.45 o 
  21   3  13      156.23      112.13     18.27 o 
  23   3  13      133.75      158.74     21.81 o 
  25   3  13       93.27       87.29     21.64 o 
  27   3  13       28.57       26.98     24.70 o 
 -40   4  13        9.72       58.32     36.82 o 
 -38   4  13        7.79        0.70     31.54 o 
 -36   4  13       66.07       81.73     57.85 o 
 -34   4  13       54.50       43.39     25.80 o 
 -32   4  13        0.81       16.31     31.24 o 
 -30   4  13      129.58      162.82     36.83 o 
 -28   4  13        0.16       21.35     34.65 o 
 -26   4  13       81.86      117.82     34.14 o 
 -24   4  13      532.12      532.88     43.13 o 
 -22   4  13        5.20        9.98     24.50 o 
 -20   4  13      355.47      354.73     32.79 o 
 -18   4  13      149.84      127.51     25.83 o 
 -16   4  13       17.94       11.87     19.81 o 
 -14   4  13       12.77       24.40     20.07 o 
 -12   4  13      114.82      130.75     20.25 o 
 -10   4  13      453.80      542.96     32.01 o 
  -8   4  13      343.42      415.06     28.89 o 
  -6   4  13        8.59        5.24     15.80 o 
  -4   4  13      267.35      277.94     23.88 o 
  -2   4  13      180.95      167.68     17.46 o 
   0   4  13        0.00       12.52     13.88 o 
   2   4  13       18.09       -1.96     13.92 o 
   4   4  13        3.72        9.44     15.51 o 
   6   4  13      147.19      150.65     16.12 o 
   8   4  13       98.60       79.48     14.51 o 
  10   4  13       75.65       83.22     15.16 o 
  12   4  13       23.68       12.91     13.09 o 
  14   4  13       22.56       22.94     14.05 o 
  16   4  13      125.04      109.44     17.82 o 
  18   4  13      553.15      654.50     30.45 o 
  20   4  13      265.98      307.18     23.99 o 
  22   4  13       78.31       90.14     20.13 o 
  24   4  13       27.49       10.86     19.54 o 
 -35   5  13      155.18      196.44     44.60 o 
 -33   5  13       16.66       62.37     35.16 o 
 -31   5  13       30.55       86.67     39.65 o 
 -29   5  13       21.29       21.98     41.17 o 
 -27   5  13       69.84       99.61     35.25 o 
 -25   5  13      768.09      796.24     64.51 o 
 -23   5  13     1398.15     1283.92     65.71 o 
 -21   5  13       52.24       56.08     22.43 o 
 -19   5  13        9.54       11.70     19.38 o 
 -17   5  13      303.66      300.04     32.40 o 
 -15   5  13       12.41        7.88     27.02 o 
 -13   5  13        0.83      -13.06     19.67 o 
 -11   5  13      380.01      367.76     33.95 o 
  -9   5  13      501.66      433.98     36.55 o 
  -7   5  13       15.26       12.59     20.69 o 
  -5   5  13       50.19       29.36     21.97 o 
  -3   5  13      154.58      125.84     25.23 o 
  -1   5  13      180.45      188.68     28.19 o 
   1   5  13     1336.17     1451.30     54.22 o 
   3   5  13     5624.87     5484.48    104.27 o 
   5   5  13     1824.93     1978.22     52.01 o 
   7   5  13     1307.87     1281.82     40.26 o 
   9   5  13        6.34       27.22     15.33 o 
  11   5  13      530.28      510.67     30.08 o 
  13   5  13      629.82      619.82     32.54 o 
  15   5  13       25.11       16.34     16.90 o 
  17   5  13        5.30       21.49     17.08 o 
  19   5  13        0.01        9.43     17.74 o 
 -30   6  13       39.69       30.29     38.77 o 
 -28   6  13        0.00      -11.61     35.07 o 
 -26   6  13        0.40        4.24     34.82 o 
 -24   6  13      132.35      132.00     38.76 o 
 -22   6  13        4.46      -31.59     28.85 o 
 -20   6  13      172.82      136.59     42.35 o 
 -18   6  13       26.16       20.82     21.98 o 
 -16   6  13       10.27      -23.07     21.42 o 
 -14   6  13       56.50       29.90     22.39 o 
 -12   6  13       50.23       42.86     23.37 o 
 -10   6  13       72.43      101.60     25.89 o 
  -8   6  13       40.18       75.69     25.13 o 
  -6   6  13       21.12        7.59     21.41 o 
  -4   6  13       16.39       16.66     23.48 o 
  -2   6  13        2.14       -8.15     20.66 o 
   0   6  13       30.18       22.08     23.24 o 
   2   6  13       11.05       33.58     22.01 o 
   4   6  13       82.88       97.45     23.16 o 
   6   6  13       18.48       37.71     17.62 o 
   8   6  13       32.39        4.14     17.32 o 
  10   6  13        7.09       21.40     18.74 o 
  12   6  13       24.58       21.53     18.06 o 
  14   6  13       70.39       97.86     21.95 o 
 -19   7  13        9.77      -16.70     26.65 o 
 -17   7  13       77.66       94.11     31.75 o 
 -15   7  13        4.84      -21.62     22.76 o 
 -13   7  13        4.51        1.64     22.70 o 
 -11   7  13      211.47      267.58     34.69 o 
  -9   7  13       88.21      110.57     28.93 o 
  -7   7  13        8.12        8.81     24.05 o 
  -5   7  13       30.03       11.22     26.06 o 
  -3   7  13      111.78      122.41     28.86 o 
  -1   7  13      114.87      130.93     27.67 o 
   1   7  13      709.22      756.81     47.53 o 
   3   7  13     2938.91     3091.54    155.33 o 
 -44   0  14     1913.88     2218.62    100.14 o 
 -42   0  14      878.34      796.80     53.47 o 
 -40   0  14        0.01       10.21     30.47 o 
 -38   0  14        7.55      -10.89     23.92 o 
 -36   0  14      269.50      359.60     37.70 o 
 -34   0  14     3016.79     3209.63     95.89 o 
 -32   0  14        2.46       44.67     23.87 o 
 -30   0  14      119.74       98.73     21.63 o 
 -28   0  14     1979.60     1873.60     71.82 o 
 -26   0  14     6313.19     5883.28    115.42 o 
 -24   0  14      212.06      204.63     21.60 o 
 -22   0  14       26.29       48.16     16.75 o 
 -20   0  14     2066.84     1997.81     58.10 o 
 -18   0  14     1250.85     1199.06     46.19 o 
 -16   0  14    11598.80    10544.54    167.99 o 
 -14   0  14      422.83      610.31     28.94 o 
 -12   0  14     2545.03     2769.10     59.77 o 
 -10   0  14       26.93       16.99     13.03 o 
  -8   0  14        3.75       25.14     13.84 o 
  -6   0  14     1882.90     2137.84     51.78 o 
  -4   0  14     7660.48     7557.22    125.78 o 
  -2   0  14     5364.10     5719.35    100.36 o 
   0   0  14    33598.39    31710.66    430.70 o 
   2   0  14    29594.72    29205.42    426.16 o 
   4   0  14     1444.85     1346.24     36.78 o 
   6   0  14      271.71      222.01     17.53 o 
   8   0  14      374.44      405.05     20.87 o 
  10   0  14       54.23       81.79     18.50 o 
  12   0  14     2961.96     2870.14     64.95 o 
  14   0  14      543.44      600.46     32.92 o 
  16   0  14      334.55      395.57     28.73 o 
  18   0  14       55.96       68.53     21.32 o 
  20   0  14      214.32      248.45     35.20 o 
  22   0  14       84.72       41.82     28.26 o 
  24   0  14      249.21      287.72     45.94 o 
  26   0  14       29.77       47.87     35.65 o 
  28   0  14     1362.89     1436.90    113.08 o 
 -45   1  14       27.42       54.31     25.43 o 
 -43   1  14        9.48       28.46     24.57 o 
 -41   1  14        6.11       -0.55     20.83 o 
 -39   1  14       42.55       40.34     20.43 o 
 -37   1  14      104.91       77.14     19.99 o 
 -35   1  14      197.75      221.99     23.65 o 
 -33   1  14      202.84      217.26     19.83 o 
 -31   1  14      163.33      146.03     17.11 o 
 -29   1  14       67.95       86.43     14.59 o 
 -27   1  14       13.93       29.42     12.35 o 
 -25   1  14        0.24      -21.68     10.84 o 
 -23   1  14        6.96       12.21     11.33 o 
 -21   1  14       32.31       18.42     11.61 o 
 -19   1  14      213.93      201.64     15.52 o 
 -17   1  14      211.51      234.37     15.67 o 
 -15   1  14       49.04       45.46     10.98 o 
 -13   1  14        0.02      -18.44      9.22 o 
 -11   1  14        0.05       -4.17      9.15 o 
  -9   1  14       21.50       13.72      9.52 o 
  -7   1  14       10.00       -2.64      8.16 o 
  -5   1  14       17.91       16.78     10.30 o 
  -3   1  14      101.81       85.12     12.29 o 
  -1   1  14       57.87       31.73     10.68 o 
   1   1  14        0.12       12.74      9.76 o 
   3   1  14       91.41       95.42     11.99 o 
   5   1  14       74.41       74.80     12.15 o 
   7   1  14      148.14      167.62     14.37 o 
   9   1  14      193.72      195.97     15.10 o 
  11   1  14      192.64      229.99     15.49 o 
  13   1  14      418.10      461.59     23.21 o 
  15   1  14      473.00      520.48     21.08 o 
  17   1  14      250.54      246.43     17.42 o 
  19   1  14       33.67       32.52     14.30 o 
  21   1  14        0.06      -25.32     17.19 o 
  23   1  14        4.14       14.84     20.34 o 
  25   1  14        0.76      -13.26     21.89 o 
  27   1  14        5.92       22.37     25.37 o 
 -44   2  14     1783.06     1854.58     61.73 o 
 -42   2  14      680.55      891.25     66.00 o 
 -40   2  14        9.50      -18.44     20.63 o 
 -38   2  14      104.97       72.11     21.33 o 
 -36   2  14       86.84       97.90     20.77 o 
 -34   2  14     2555.22     2845.90     65.33 o 
 -32   2  14       15.54       41.36     15.48 o 
 -30   2  14      159.42      192.54     16.63 o 
 -28   2  14     3199.12     3214.88     52.48 o 
 -26   2  14     3231.89     3145.17     49.22 o 
 -24   2  14       58.31       42.23     12.02 o 
 -22   2  14        7.96       -1.81     10.53 o 
 -20   2  14     2271.07     2122.79     37.36 o 
 -18   2  14      164.26      219.52     20.63 o 
 -16   2  14     5539.50     5062.03     73.48 o 
 -14   2  14       55.79      109.24     14.41 o 
 -12   2  14     1414.12     1591.12     34.98 o 
 -10   2  14      107.96       75.52     14.36 o 
  -8   2  14      752.45      823.40     26.23 o 
  -6   2  14        0.60      -12.25     10.35 o 
  -4   2  14     2420.29     2416.78     45.17 o 
  -2   2  14     2901.03     3141.97     53.24 o 
   0   2  14    31102.57    30314.26    368.55 o 
   2   2  14    19277.11    18553.95    246.30 o 
   4   2  14     2367.27     2353.67     45.73 o 
   6   2  14      158.72      128.44     15.89 o 
   8   2  14        8.31        8.01     12.19 o 
  10   2  14      188.67      204.02     17.68 o 
  12   2  14     1327.61     1254.32     33.81 o 
  14   2  14      218.55      244.95     19.59 o 
  16   2  14       72.35       81.55     15.71 o 
  18   2  14      197.59      241.31     21.52 o 
  20   2  14       78.65       74.94     18.06 o 
  22   2  14       37.26        0.36     16.50 o 
  24   2  14       50.14       92.73     26.51 o 
  26   2  14        3.38        4.79     22.05 o 
 -41   3  14       28.49      -13.67     28.69 o 
 -39   3  14       16.99      -16.33     49.05 o 
 -37   3  14        1.20      -49.82     25.81 o 
 -35   3  14        0.95       21.34     23.31 o 
 -33   3  14        3.22      -21.40     18.35 o 
 -31   3  14        1.03       22.12     20.30 o 
 -29   3  14       28.23       28.66     17.65 o 
 -27   3  14       80.36       91.45     17.74 o 
 -25   3  14       56.53       46.42     16.12 o 
 -23   3  14      129.73      120.49     17.59 o 
 -21   3  14      103.39       66.45     22.51 o 
 -19   3  14       23.35       -2.40     12.99 o 
 -17   3  14       64.75       79.99     15.24 o 
 -15   3  14      332.36      324.73     21.50 o 
 -13   3  14      505.81      537.36     25.78 o 
 -11   3  14      180.73      177.21     18.09 o 
  -9   3  14        1.88      -13.57     13.71 o 
  -7   3  14      119.99       76.05     16.39 o 
  -5   3  14       86.76       44.12     14.71 o 
  -3   3  14        8.00       50.61     33.83 o 
  -1   3  14       11.99       20.70     13.48 o 
   1   3  14        6.60        6.22     13.51 o 
   3   3  14       73.26       52.76     14.24 o 
   5   3  14       19.08       28.01     13.08 o 
   7   3  14        5.84       19.62     12.85 o 
   9   3  14       34.29        8.43     12.69 o 
  11   3  14      233.71      227.65     19.37 o 
  13   3  14        8.76        8.37     13.43 o 
  15   3  14       65.95       67.47     16.19 o 
  17   3  14       98.71       85.93     17.54 o 
  19   3  14        0.82      -12.99     14.85 o 
  21   3  14       15.18       -1.62     17.19 o 
  23   3  14       13.18       -1.07     17.23 o 
  25   3  14        9.68       16.63     19.80 o 
 -38   4  14        0.92        0.68     33.15 o 
 -36   4  14      400.10      444.19     43.83 o 
 -34   4  14      571.09      520.49     41.20 o 
 -32   4  14      428.47      536.53     48.35 o 
 -30   4  14        9.32       28.03     25.93 o 
 -28   4  14     2953.07     2792.98     95.28 o 
 -26   4  14     1189.50     1133.73     74.10 o 
 -24   4  14        7.15        3.89     24.03 o 
 -22   4  14        0.32      -11.67     19.55 o 
 -20   4  14     1379.58     1374.11     56.89 o 
 -18   4  14        0.11       -8.54     20.86 o 
 -16   4  14     2217.25     2073.14     67.84 o 
 -14   4  14      129.70      159.57     21.73 o 
 -12   4  14       17.16        9.10     15.69 o 
 -10   4  14      246.28      248.01     23.82 o 
  -8   4  14       73.83       85.06     18.61 o 
  -6   4  14       20.68       17.75     16.57 o 
  -4   4  14     1618.07     1613.58     43.09 o 
  -2   4  14     2752.00     3039.40     60.26 o 
   0   4  14    19136.98    18780.85    254.04 o 
   2   4  14     8775.17     8965.03    134.85 o 
   4   4  14     3502.65     3684.56     70.23 o 
   6   4  14       44.35       51.12     14.47 o 
   8   4  14        3.67       16.60     13.15 o 
  10   4  14      259.51      291.84     20.11 o 
  12   4  14      662.64      692.86     29.22 o 
  14   4  14      111.23      138.89     18.57 o 
  16   4  14        6.57       -5.04     14.97 o 
  18   4  14      430.27      491.69     28.45 o 
  20   4  14        2.59       -8.41     16.03 o 
  22   4  14       60.82       37.72     19.16 o 
 -35   5  14       10.31       27.30     36.04 o 
 -33   5  14        5.32       45.44     36.15 o 
 -31   5  14       29.77       63.77     37.05 o 
 -29   5  14        1.84        8.96     30.61 o 
 -27   5  14       76.31       53.04     33.03 o 
 -25   5  14      105.60      153.01     37.97 o 
 -23   5  14       91.10       63.64     29.00 o 
 -21   5  14       51.36       13.57     21.69 o 
 -19   5  14        1.43      -23.98     19.97 o 
 -17   5  14        8.85      -16.63     20.63 o 
 -15   5  14       19.60       16.75     20.49 o 
 -13   5  14       75.73       51.99     25.60 o 
 -11   5  14        7.04        1.10     20.90 o 
  -9   5  14       14.62       44.83     21.77 o 
  -7   5  14      158.66      138.51     27.18 o 
  -5   5  14      130.10       99.50     23.75 o 
  -3   5  14       11.50        8.11     20.27 o 
  -1   5  14       13.93       24.34     19.42 o 
   1   5  14        1.21       42.64     17.88 o 
   3   5  14       20.89       36.83     17.69 o 
   5   5  14       58.82       65.67     18.79 o 
   7   5  14        3.97        5.80     20.14 o 
   9   5  14       12.51        4.56     17.36 o 
  11   5  14       66.61       63.53     20.07 o 
  13   5  14        5.31        7.92     18.36 o 
  15   5  14      171.34      192.88     25.49 o 
  17   5  14      344.94      416.94     29.57 o 
 -28   6  14     1289.44     1118.87     92.76 o 
 -26   6  14      986.47      875.07     73.06 o 
 -24   6  14       44.75       56.49     38.86 o 
 -22   6  14        5.36        1.79     30.91 o 
 -20   6  14      586.48      641.65     53.04 o 
 -18   6  14       34.38        8.24     22.75 o 
 -16   6  14      333.11      306.07     35.26 o 
 -14   6  14       87.63       59.63     33.94 o 
 -12   6  14       42.17       32.70     23.92 o 
 -10   6  14        7.18        5.30     21.97 o 
  -8   6  14      199.48      198.47     53.55 o 
  -6   6  14      356.79      394.28     38.62 o 
  -4   6  14      532.15      544.93     43.78 o 
  -2   6  14     1592.18     1610.79     66.93 o 
   0   6  14     9502.74     9304.60    180.61 o 
   2   6  14     5785.26     5692.98    138.22 o 
   4   6  14     1120.53     1114.89     50.15 o 
   6   6  14        8.68       20.24     23.05 o 
   8   6  14       95.72      154.52     24.98 o 
  10   6  14      326.64      367.65     30.38 o 
 -15   7  14       18.97       22.00     24.27 o 
 -13   7  14       84.55       77.40     35.29 o 
 -11   7  14        5.02      -17.53     22.00 o 
  -9   7  14        0.00        0.54     24.74 o 
  -7   7  14       33.14       71.18     26.78 o 
  -5   7  14        4.53        8.68     24.25 o 
  -3   7  14       28.74       45.61     25.63 o 
 -43   1  15      773.78      911.37     59.51 o 
 -41   1  15     1729.33     1966.58     61.17 o 
 -39   1  15      925.01     1034.70     39.98 o 
 -37   1  15      305.69      348.55     26.27 o 
 -35   1  15      515.13      553.19     30.71 o 
 -33   1  15        1.27      -27.10     14.67 o 
 -31   1  15       66.81       73.22     15.47 o 
 -29   1  15       22.26      -11.93     12.87 o 
 -27   1  15      777.84      694.13     24.58 o 
 -25   1  15       44.77       45.48     12.74 o 
 -23   1  15      279.30      252.85     18.79 o 
 -21   1  15     1226.65     1128.04     28.65 o 
 -19   1  15     3551.32     3561.65     53.59 o 
 -17   1  15     1867.42     1817.55     35.13 o 
 -15   1  15      197.73      295.33     15.67 o 
 -13   1  15     5740.84     4996.45     64.67 o 
 -11   1  15      155.22       90.27     11.67 o 
  -9   1  15        1.03        3.80      9.04 o 
  -7   1  15     4830.82     4960.21     69.26 o 
  -5   1  15        7.99       17.76     10.21 o 
  -3   1  15      351.16      257.57     16.82 o 
  -1   1  15      430.33      439.75     24.71 o 
   1   1  15      364.05      323.37     15.85 o 
   3   1  15     2101.80     1993.52     38.17 o 
   5   1  15        5.07       -8.99      9.96 o 
   7   1  15     4365.65     4207.53     59.73 o 
   9   1  15       77.93      112.06     14.79 o 
  11   1  15      492.61      516.77     20.95 o 
  13   1  15      781.82      873.80     26.00 o 
  15   1  15        7.29        6.29     19.11 o 
  17   1  15        6.05       -2.55     15.75 o 
  19   1  15      230.16      210.61     24.89 o 
  21   1  15        6.91      100.14     35.07 o 
  23   1  15       96.22       86.23     26.05 o 
  25   1  15       20.08        0.91     23.28 o 
 -42   2  15       45.58       33.30     24.11 o 
 -40   2  15       47.78       38.39     25.02 o 
 -38   2  15       10.78       25.57     21.20 o 
 -36   2  15        0.49      -16.24     17.83 o 
 -34   2  15        0.00      -26.13     15.47 o 
 -32   2  15       77.53      109.29     15.35 o 
 -30   2  15      167.85      200.09     17.21 o 
 -28   2  15        0.01      -15.34     11.89 o 
 -26   2  15        0.20       -0.20     11.42 o 
 -24   2  15        6.10      -18.72     10.75 o 
 -22   2  15       16.77        1.40     10.65 o 
 -20   2  15        4.71        7.84     11.58 o 
 -18   2  15        6.03        8.88     12.65 o 
 -16   2  15      204.99      239.64     17.85 o 
 -14   2  15      340.40      382.98     22.82 o 
 -12   2  15      457.83      443.02     22.81 o 
 -10   2  15       35.93       43.29     14.98 o 
  -8   2  15       32.54       16.05     12.52 o 
  -6   2  15       84.10       61.78     12.92 o 
  -4   2  15       84.95      116.43     15.89 o 
  -2   2  15        8.01       -3.45     13.49 o 
   0   2  15       53.04       85.84     15.62 o 
   2   2  15      430.48      479.93     25.96 o 
   4   2  15       40.63       55.26     13.91 o 
   6   2  15       49.52       68.10     15.08 o 
   8   2  15       31.02       40.17     14.53 o 
  10   2  15        1.01      -18.65     12.79 o 
  12   2  15        7.49      -24.18     12.09 o 
  14   2  15      126.21       70.77     15.95 o 
  16   2  15      219.42      218.20     20.59 o 
  18   2  15        8.93        4.64     15.56 o 
  20   2  15       82.57       83.17     19.48 o 
  22   2  15      171.96      204.98     24.40 o 
  24   2  15       97.02       67.41     31.66 o 
 -41   3  15     1203.42     1205.17     68.09 o 
 -39   3  15     1249.85     1225.21     67.56 o 
 -37   3  15       57.17       27.40     29.45 o 
 -35   3  15      141.42      101.17     27.32 o 
 -33   3  15       40.98       66.98     22.94 o 
 -31   3  15       39.21       48.11     21.58 o 
 -29   3  15        1.44        8.54     17.52 o 
 -27   3  15      387.13      446.19     26.97 o 
 -25   3  15        7.28       -5.07     15.72 o 
 -23   3  15      496.85      464.88     30.17 o 
 -21   3  15     1834.81     1708.42     50.22 o 
 -19   3  15     1327.87     1272.29     37.28 o 
 -17   3  15     1227.44     1201.29     36.81 o 
 -15   3  15        9.18       38.59     15.26 o 
 -13   3  15     2834.28     2724.39     56.47 o 
 -11   3  15      448.97      340.32     23.02 o 
  -9   3  15        7.34       27.10     15.07 o 
  -7   3  15     4327.97     4057.64     73.71 o 
  -5   3  15      226.65      176.17     19.44 o 
  -3   3  15       58.00       61.56     15.52 o 
  -1   3  15      480.18      524.19     28.10 o 
   1   3  15       36.57       40.38     14.46 o 
   3   3  15     1183.11     1152.50     44.30 o 
   5   3  15       16.95       18.20     13.32 o 
   7   3  15     1997.33     1815.65     42.33 o 
   9   3  15      224.78      256.39     20.29 o 
  11   3  15      229.45      234.62     20.53 o 
  13   3  15      244.52      199.99     19.64 o 
  15   3  15      144.56      157.41     19.56 o 
  17   3  15      326.21      377.68     25.56 o 
  19   3  15       13.12      -16.88     15.95 o 
  21   3  15       20.28      -21.46     17.28 o 
 -38   4  15       46.23       29.52     35.80 o 
 -36   4  15       11.52       13.20     36.07 o 
 -34   4  15        2.10       13.98     24.13 o 
 -32   4  15        0.08      -39.70     25.86 o 
 -30   4  15        2.55       48.01     28.34 o 
 -28   4  15      122.86      156.57     32.96 o 
 -26   4  15       18.70       18.31     22.62 o 
 -24   4  15       28.82       18.21     22.96 o 
 -22   4  15       93.03       45.67     24.46 o 
 -20   4  15       19.32       38.55     21.04 o 
 -18   4  15       84.20       67.30     22.52 o 
 -16   4  15       95.40       56.10     18.94 o 
 -14   4  15       48.75       36.55     18.29 o 
 -12   4  15      156.27      130.58     21.28 o 
 -10   4  15       74.63       38.32     18.75 o 
  -8   4  15      207.43      173.84     25.07 o 
  -6   4  15      184.79      206.57     19.04 o 
  -4   4  15      147.78      149.24     18.66 o 
  -2   4  15       49.64       96.27     39.48 o 
   0   4  15      170.79      160.00     20.00 o 
   2   4  15      103.74       98.32     18.85 o 
   4   4  15       21.27      -10.12     16.74 o 
   6   4  15        2.22       -9.15     13.43 o 
   8   4  15        5.50        2.54     12.87 o 
  10   4  15       68.74       79.66     16.22 o 
  12   4  15       13.48       27.70     14.81 o 
  14   4  15       18.96        4.28     15.35 o 
  16   4  15       84.71       89.29     19.21 o 
  18   4  15        0.01      -14.21     16.18 o 
 -33   5  15       87.62      141.66     36.07 o 
 -31   5  15       25.35       47.12     29.18 o 
 -29   5  15       42.44       80.69     36.87 o 
 -27   5  15       50.93       84.96     40.51 o 
 -25   5  15       97.65      117.59     39.14 o 
 -23   5  15      280.31      370.70     47.56 o 
 -21   5  15     1055.34     1164.32     88.57 o 
 -19   5  15      276.68      266.21     33.97 o 
 -17   5  15      269.14      270.56     40.60 o 
 -15   5  15       16.35        7.02     22.23 o 
 -13   5  15     1737.38     1898.57     62.92 o 
 -11   5  15      307.63      290.47     30.94 o 
  -9   5  15      171.46      141.87     25.14 o 
  -7   5  15      807.84      736.27     43.73 o 
  -5   5  15        0.00      -29.10     19.65 o 
  -3   5  15       97.45       88.07     21.11 o 
  -1   5  15      493.45      573.49     35.16 o 
   1   5  15        0.18       -9.10     17.36 o 
   3   5  15      344.63      349.03     29.49 o 
   5   5  15        7.77       24.28     20.05 o 
   7   5  15      613.35      491.82     30.96 o 
   9   5  15      317.41      295.54     28.60 o 
  11   5  15       76.34       85.38     21.41 o 
  13   5  15      165.38      143.62     31.33 o 
  15   5  15       24.84       24.77     20.15 o 
 -26   6  15       37.78       73.74     38.05 o 
 -24   6  15        6.42       -2.04     34.02 o 
 -22   6  15        9.18       -9.16     27.11 o 
 -20   6  15      184.20      166.90     35.36 o 
 -18   6  15       14.12       -3.85     24.16 o 
 -16   6  15       28.29       35.51     26.06 o 
 -14   6  15       26.29      -28.50     23.87 o 
 -12   6  15      214.72      260.43     34.85 o 
 -10   6  15      104.31      135.95     29.17 o 
  -8   6  15       69.94       67.28     26.89 o 
  -6   6  15        4.14      -10.52     21.70 o 
  -4   6  15       32.41       79.83     25.22 o 
  -2   6  15        9.77       31.49     23.54 o 
   0   6  15      137.88      124.33     26.29 o 
   2   6  15      122.25      122.62     26.03 o 
   4   6  15       92.83      114.81     28.35 o 
   6   6  15       13.60       42.09     27.19 o 
 -42   0  16      312.08      324.34     33.83 o 
 -40   0  16      632.66      914.40     57.81 o 
 -38   0  16      801.07      858.67     53.64 o 
 -36   0  16      200.30      242.83     68.22 o 
 -34   0  16       47.78       27.42     24.73 o 
 -32   0  16       25.74      -14.40     20.72 o 
 -30   0  16       12.04       18.71     28.23 o 
 -28   0  16     2393.25     2465.42     66.43 o 
 -26   0  16     1972.78     1813.79     72.22 o 
 -24   0  16        6.23       -8.59     16.66 o 
 -22   0  16      123.19      128.59     21.79 o 
 -20   0  16     4946.78     4633.01     88.82 o 
 -18   0  16       70.76       29.00     16.35 o 
 -16   0  16       76.51       59.76     15.79 o 
 -14   0  16     5487.17     5009.16     84.83 o 
 -12   0  16     2093.07     1726.97     43.01 o 
 -10   0  16       36.06      -12.07     12.98 o 
  -8   0  16     5099.61     5049.83     94.00 o 
  -6   0  16      398.06      369.59     24.02 o 
  -4   0  16    10624.62    10093.41    164.15 o 
  -2   0  16     2903.15     2727.06     57.12 o 
   0   0  16       34.11       14.67     12.96 o 
   2   0  16      230.29      240.72     18.58 o 
   4   0  16      287.72      230.52     17.74 o 
   6   0  16        4.11      -16.54     16.43 o 
   8   0  16       91.66       83.76     18.90 o 
  10   0  16      211.52      151.31     21.58 o 
  12   0  16      614.76      656.02     35.32 o 
  14   0  16      855.70      982.45     42.38 o 
  16   0  16        0.02       -9.53     19.59 o 
  18   0  16        3.29      -21.77     24.85 o 
  20   0  16      139.42      131.57     54.51 o 
  22   0  16       71.01       99.78     63.58 o 
  24   0  16     2063.30     2299.24    176.76 o 
 -43   1  16       23.35       14.33     23.73 o 
 -41   1  16       11.91       -8.08     18.88 o 
 -39   1  16        5.48       -2.37     18.56 o 
 -37   1  16        2.00      -31.35     17.06 o 
 -35   1  16       13.22        0.43     18.81 o 
 -33   1  16       22.12       52.95     17.02 o 
 -31   1  16       11.85       30.18     14.71 o 
 -29   1  16       17.09       16.77     13.27 o 
 -27   1  16       16.48       21.33     12.88 o 
 -25   1  16       46.39       50.05     13.33 o 
 -23   1  16       34.40       28.01     12.46 o 
 -21   1  16        0.07       11.92     11.65 o 
 -19   1  16        1.56       12.58     11.42 o 
 -17   1  16        6.27       28.66     14.64 o 
 -15   1  16       34.85       47.40     11.62 o 
 -13   1  16       12.09       29.59     10.16 o 
 -11   1  16       12.09       -4.53      9.19 o 
  -9   1  16        5.71       23.27     10.79 o 
  -7   1  16        8.81        7.22     10.88 o 
  -5   1  16       54.88       43.45     12.09 o 
  -3   1  16      123.51      221.00     42.62 o 
  -1   1  16      169.48      183.50     14.14 o 
   1   1  16       83.23       86.30     12.98 o 
   3   1  16        1.96      -11.74     10.02 o 
   5   1  16        2.93       -5.27     11.03 o 
   7   1  16        4.06       -8.48     10.64 o 
   9   1  16        0.55       13.48     11.81 o 
  11   1  16       32.01       15.75     13.58 o 
  13   1  16      134.09      150.05     18.49 o 
  15   1  16       49.61       36.70     18.86 o 
  17   1  16        0.22        6.41     18.93 o 
  19   1  16       35.38       32.93     20.80 o 
  21   1  16       30.30       39.26     23.31 o 
  23   1  16        3.11      -15.87     22.01 o 
 -42   2  16      248.18      258.65     30.23 o 
 -40   2  16      601.60      674.56     39.99 o 
 -38   2  16      512.21      606.56     37.25 o 
 -36   2  16      594.36      641.97     38.75 o 
 -34   2  16      117.99      141.00     20.13 o 
 -32   2  16      403.32      390.89     25.66 o 
 -30   2  16       24.86        7.44     16.11 o 
 -28   2  16     1823.31     1870.58     38.78 o 
 -26   2  16     1830.01     1700.60     35.39 o 
 -24   2  16       16.88       -5.16     11.46 o 
 -22   2  16      358.44      430.99     22.44 o 
 -20   2  16     1880.42     1800.36     39.77 o 
 -18   2  16     1310.28     1329.51     41.61 o 
 -16   2  16     1059.40     1129.11     31.97 o 
 -14   2  16     5590.97     5428.30     86.96 o 
 -12   2  16     1488.28     1267.05     35.74 o 
 -10   2  16      132.02      114.12     17.98 o 
  -8   2  16     3866.96     3626.82     68.83 o 
  -6   2  16      225.25      238.52     19.72 o 
  -4   2  16     6737.75     6281.95     95.19 o 
  -2   2  16     4567.61     4516.76     75.23 o 
   0   2  16       85.41       70.21     16.33 o 
   2   2  16       78.46       67.49     15.34 o 
   4   2  16      661.73      602.02     26.58 o 
   6   2  16      202.36      191.56     18.54 o 
   8   2  16      493.33      473.78     35.19 o 
  10   2  16       50.62       43.25     15.09 o 
  12   2  16        3.81        4.11     13.34 o 
  14   2  16       22.14       14.93     15.40 o 
  16   2  16      192.58      154.37     20.10 o 
  18   2  16       72.99      117.43     20.41 o 
  20   2  16      123.87      130.12     21.52 o 
  22   2  16       46.41       89.77     25.67 o 
 -39   3  16        6.88      -22.37     34.81 o 
 -37   3  16       74.66       12.21     30.95 o 
 -35   3  16       51.45      101.75     26.50 o 
 -33   3  16       15.73       60.10     22.04 o 
 -31   3  16        5.70        8.76     20.12 o 
 -29   3  16       11.92       15.86     19.12 o 
 -27   3  16        7.29        2.32     17.64 o 
 -25   3  16       25.75       47.96     18.75 o 
 -23   3  16        7.21        3.81     17.58 o 
 -21   3  16        9.47        4.91     16.90 o 
 -19   3  16        0.02        2.97     14.61 o 
 -17   3  16       21.35       22.27     16.19 o 
 -15   3  16      523.04      455.63     26.29 o 
 -13   3  16      618.38      632.33     31.28 o 
 -11   3  16      523.97      521.28     32.53 o 
  -9   3  16      294.43      294.09     26.13 o 
  -7   3  16       87.73       95.17     17.92 o 
  -5   3  16       86.42       98.05     17.74 o 
  -3   3  16       34.42       25.69     15.49 o 
  -1   3  16       65.03       27.62     16.78 o 
   1   3  16      297.46      303.29     25.49 o 
   3   3  16      115.58       80.51     16.33 o 
   5   3  16       33.88       15.49     13.84 o 
   7   3  16       20.05        1.65     13.66 o 
   9   3  16      145.62      177.28     19.04 o 
  11   3  16       68.53       75.23     16.43 o 
  13   3  16       17.57       13.83     15.70 o 
  15   3  16        0.21       -9.35     15.90 o 
  17   3  16       35.57       68.90     18.79 o 
  19   3  16      147.79      166.17     22.91 o 
 -36   4  16      202.76      217.25     37.82 o 
 -34   4  16       15.71       15.90     29.25 o 
 -32   4  16       46.34       62.41     30.82 o 
 -30   4  16       91.46      181.78     37.00 o 
 -28   4  16      268.66      249.75     39.13 o 
 -26   4  16     1366.30     1155.81     68.25 o 
 -24   4  16        6.97       22.56     22.69 o 
 -22   4  16       42.86       19.95     21.73 o 
 -20   4  16     1447.74     1359.87     54.54 o 
 -18   4  16      607.22      705.74     37.47 o 
 -16   4  16      161.80      195.23     25.48 o 
 -14   4  16      982.33      951.42     42.06 o 
 -12   4  16     2140.36     2167.04     58.44 o 
 -10   4  16       90.98       74.24     20.45 o 
  -8   4  16     2034.36     1922.39     55.02 o 
  -6   4  16      121.96      172.06     21.08 o 
  -4   4  16     3531.52     3521.65     79.08 o 
  -2   4  16     4437.55     4675.44     83.96 o 
   0   4  16       24.46       22.87     16.75 o 
   2   4  16       41.52       12.42     15.83 o 
   4   4  16      154.01      230.08     21.30 o 
   6   4  16       19.13       22.44     15.24 o 
   8   4  16        1.24       19.26     15.60 o 
  10   4  16       32.24       32.65     19.23 o 
  12   4  16       19.22        1.81     15.98 o 
  14   4  16       76.06       49.23     18.42 o 
  16   4  16        4.46      -26.40     16.13 o 
 -31   5  16        1.43       22.08     29.25 o 
 -29   5  16        7.47        2.62     29.26 o 
 -27   5  16        4.35       63.89     30.00 o 
 -25   5  16       13.31        4.79     26.58 o 
 -23   5  16       40.85       31.23     25.69 o 
 -21   5  16       31.65       13.95     22.88 o 
 -19   5  16       53.89       16.57     22.62 o 
 -17   5  16       65.65       66.00     23.91 o 
 -15   5  16      131.08      131.85     29.33 o 
 -13   5  16      141.21      135.59     27.26 o 
 -11   5  16       17.81       15.52     21.96 o 
  -9   5  16       33.65       13.60     26.58 o 
  -7   5  16       99.75      135.10     23.26 o 
  -5   5  16        5.09        0.47     18.24 o 
  -3   5  16      140.36      152.68     24.08 o 
  -1   5  16        5.54        9.80     19.42 o 
   1   5  16      107.13      121.82     23.21 o 
   3   5  16        9.20       29.44     19.46 o 
   5   5  16       46.56       37.66     24.25 o 
   7   5  16      155.05      185.76     31.07 o 
   9   5  16        0.21      -20.95     16.88 o 
  11   5  16       27.65       15.58     19.99 o 
 -22   6  16       32.87       -4.48     31.30 o 
 -20   6  16      598.27      602.31     75.55 o 
 -18   6  16      335.56      435.64     42.41 o 
 -16   6  16       27.10        7.50     24.56 o 
 -14   6  16      276.91      218.79     30.79 o 
 -12   6  16      697.63      678.22     45.70 o 
 -10   6  16      406.80      390.82     36.75 o 
  -8   6  16      580.23      483.13     47.23 o 
  -6   6  16       66.23       64.22     31.81 o 
  -4   6  16     1973.64     1985.94     70.69 o 
  -2   6  16     2567.91     2708.91     81.88 o 
   0   6  16        6.67       -3.48     33.12 o 
   2   6  16       26.13       48.58     25.22 o 
 -41   1  17       34.61       15.64     19.92 o 
 -39   1  17      105.85       87.75     22.54 o 
 -37   1  17     1979.90     1892.71     62.68 o 
 -35   1  17      262.39      300.51     25.26 o 
 -33   1  17      647.06      739.51     32.24 o 
 -31   1  17     2467.12     2536.34     50.68 o 
 -29   1  17     1633.87     1593.43     38.00 o 
 -27   1  17       83.17       89.25     14.94 o 
 -25   1  17       42.02       75.36     20.51 o 
 -23   1  17      273.03      261.62     20.16 o 
 -21   1  17      129.27      141.06     15.05 o 
 -19   1  17       29.45       25.09     12.08 o 
 -17   1  17    13178.06    11908.69    140.84 o 
 -15   1  17     6404.25     5343.84     73.30 o 
 -13   1  17      243.97      186.51     17.86 o 
 -11   1  17      197.80      212.31     13.72 o 
  -9   1  17       43.47       29.42     12.19 o 
  -7   1  17     1753.66     1707.51     34.61 o 
  -5   1  17     2233.82     2167.25     39.44 o 
  -3   1  17     1747.72     1596.95     33.59 o 
  -1   1  17      149.93       92.07     13.90 o 
   1   1  17      706.68      772.08     26.89 o 
   3   1  17      708.99      699.88     26.67 o 
   5   1  17        7.67       -4.16     12.50 o 
   7   1  17      729.65      770.94     29.74 o 
   9   1  17      753.96      779.32     30.17 o 
  11   1  17      216.46      233.19     18.99 o 
  13   1  17     3746.99     4036.19     75.85 o 
  15   1  17      275.43      411.69     35.58 o 
  17   1  17        8.96      -23.10     18.24 o 
  19   1  17      137.46      165.88     26.81 o 
  21   1  17       76.72       83.41     33.41 o 
 -40   2  17       43.33      -14.00     21.08 o 
 -38   2  17      193.01      235.80     27.11 o 
 -36   2  17      144.41      189.04     25.05 o 
 -34   2  17       14.54        6.66     16.52 o 
 -32   2  17       17.87       -1.35     19.31 o 
 -30   2  17        0.00      -17.83     12.83 o 
 -28   2  17        1.57       -2.41     12.17 o 
 -26   2  17       28.55        2.14     11.71 o 
 -24   2  17        0.11       21.26     14.35 o 
 -22   2  17       98.81       78.77     17.53 o 
 -20   2  17       76.81       90.45     16.18 o 
 -18   2  17       74.99       65.79     15.36 o 
 -16   2  17      417.13      446.03     24.82 o 
 -14   2  17      282.33      316.52     24.08 o 
 -12   2  17        1.24       11.40     14.62 o 
 -10   2  17       55.79       62.32     17.25 o 
  -8   2  17        3.11        0.36     14.42 o 
  -6   2  17      113.59      156.86     20.14 o 
  -4   2  17       71.44       60.27     15.63 o 
  -2   2  17      205.99      210.69     22.66 o 
   0   2  17      301.41      353.80     23.47 o 
   2   2  17       64.03       53.94     14.67 o 
   4   2  17      104.78       90.10     16.19 o 
   6   2  17       18.43       -3.28     14.30 o 
   8   2  17       29.04        6.83     13.92 o 
  10   2  17       63.26       45.64     15.86 o 
  12   2  17        0.35       -6.38     19.92 o 
  14   2  17       12.85       -7.67     17.43 o 
  16   2  17       11.81       19.40     17.08 o 
  18   2  17       22.62        8.09     17.59 o 
  20   2  17       16.76      -18.97     24.30 o 
 -37   3  17     1223.72     1332.92     64.82 o 
 -35   3  17      157.89      169.54     30.17 o 
 -33   3  17      576.34      627.27     55.90 o 
 -31   3  17     1850.80     1965.72     75.72 o 
 -29   3  17      910.75      897.83     43.60 o 
 -27   3  17      285.54      263.77     26.65 o 
 -25   3  17      149.94      125.14     23.19 o 
 -23   3  17      218.33      193.09     24.72 o 
 -21   3  17        4.09       22.43     16.18 o 
 -19   3  17        0.07        7.97     16.22 o 
 -17   3  17     9486.41     8783.65    150.15 o 
 -15   3  17     4648.81     4449.79     80.65 o 
 -13   3  17      664.50      629.80     31.06 o 
 -11   3  17        2.13        4.69     15.74 o 
  -9   3  17       19.62       28.18     16.45 o 
  -7   3  17      391.34      344.31     25.28 o 
  -5   3  17      287.74      228.74     22.67 o 
  -3   3  17     2345.64     2243.84     57.72 o 
  -1   3  17      251.72      212.99     22.62 o 
   1   3  17      238.79      248.96     32.96 o 
   3   3  17      106.84       88.75     18.38 o 
   5   3  17       83.01       93.71     17.23 o 
   7   3  17      429.26      427.80     25.09 o 
   9   3  17       41.35       53.17     16.64 o 
  11   3  17     1063.79     1155.10     37.98 o 
  13   3  17     1850.28     2132.13     52.21 o 
  15   3  17      374.64      457.04     28.72 o 
  17   3  17        5.96       -4.85     17.27 o 
 -34   4  17        8.73       19.04     30.98 o 
 -32   4  17       49.32       76.69     32.39 o 
 -30   4  17        4.56       16.43     29.32 o 
 -28   4  17        0.37       23.12     26.49 o 
 -26   4  17        7.32        9.04     33.11 o 
 -24   4  17        2.00       -7.31     21.66 o 
 -22   4  17       69.00      120.73     23.78 o 
 -20   4  17       34.32       68.85     21.05 o 
 -18   4  17       90.95       76.83     21.21 o 
 -16   4  17      238.28      278.11     27.52 o 
 -14   4  17       67.03       65.13     20.13 o 
 -12   4  17      161.73      170.54     24.19 o 
 -10   4  17      273.78      313.72     28.28 o 
  -8   4  17       45.20       54.05     16.93 o 
  -6   4  17        0.96        0.74     15.48 o 
  -4   4  17        7.30      -13.09     16.09 o 
  -2   4  17      465.64      479.54     28.61 o 
   0   4  17      323.62      367.63     26.66 o 
   2   4  17       20.57       16.68     17.25 o 
   4   4  17      289.06      302.52     24.21 o 
   6   4  17       30.85       37.01     17.78 o 
   8   4  17       49.19       42.52     21.50 o 
  10   4  17      119.23      149.08     22.32 o 
  12   4  17        2.24      -13.94     16.90 o 
  14   4  17        3.57      -12.13     17.40 o 
 -29   5  17      840.45      637.89     57.68 o 
 -27   5  17      121.13      141.28     36.86 o 
 -25   5  17      127.32      150.87     36.72 o 
 -23   5  17        1.43        4.23     25.72 o 
 -21   5  17      174.69      120.49     29.36 o 
 -19   5  17      183.94      204.18     30.68 o 
 -17   5  17     3303.62     3006.38     85.37 o 
 -15   5  17     4359.18     4203.22    103.84 o 
 -13   5  17      241.85      235.35     32.41 o 
 -11   5  17        1.34      -13.06     27.47 o 
  -9   5  17        2.44       -3.79     18.38 o 
  -7   5  17      240.44      175.46     25.71 o 
  -5   5  17      183.46      155.08     25.74 o 
  -3   5  17      759.56      656.33     39.30 o 
  -1   5  17       26.06        1.20     27.39 o 
   1   5  17      239.70      348.68     31.27 o 
   3   5  17       78.00       85.96     21.56 o 
   5   5  17       87.55       77.34     21.48 o 
   7   5  17      179.70      155.58     25.19 o 
 -18   6  17       40.56       87.65     26.26 o 
 -16   6  17       84.28       82.26     27.24 o 
 -14   6  17       51.18       47.85     24.68 o 
 -12   6  17       36.12       18.05     24.54 o 
 -10   6  17       38.78       26.07     39.58 o 
  -8   6  17        4.59        3.57     24.59 o 
  -6   6  17        3.74      -27.47     26.92 o 
  -4   6  17       90.15       92.29     28.90 o 
 -40   0  18      324.66      333.25     34.08 o 
 -38   0  18       37.24        4.65     23.67 o 
 -36   0  18        3.52      -22.51     26.60 o 
 -34   0  18      342.57      416.66     43.28 o 
 -32   0  18      526.23      669.13     40.40 o 
 -30   0  18      711.35      790.58     44.54 o 
 -28   0  18        9.44       10.70     17.53 o 
 -26   0  18      619.51      648.34     33.35 o 
 -24   0  18        0.14        9.78     16.56 o 
 -22   0  18     1327.94     1345.42     43.71 o 
 -20   0  18       40.59       77.32     24.65 o 
 -18   0  18       31.53       51.38     17.11 o 
 -16   0  18      625.59      732.61     31.57 o 
 -14   0  18      188.67      166.11     19.38 o 
 -12   0  18      177.19      175.91     20.73 o 
 -10   0  18      981.88      915.06     36.60 o 
  -8   0  18        0.09        0.20     13.97 o 
  -6   0  18       38.21       11.50     15.36 o 
  -4   0  18       49.18       82.23     15.80 o 
  -2   0  18     3297.34     3496.93     69.20 o 
   0   0  18      147.58      182.38     21.77 o 
   2   0  18      492.97      468.75     33.18 o 
   4   0  18     1100.64     1229.17     49.89 o 
   6   0  18      257.38      254.49     28.70 o 
   8   0  18      192.39      211.95     25.89 o 
  10   0  18       61.53       64.62     22.11 o 
  12   0  18     2741.49     2850.02     93.25 o 
  14   0  18       50.98       26.09     25.16 o 
  16   0  18     1273.98     1399.20    108.96 o 
  18   0  18      561.02      574.31    101.96 o 
 -39   1  18       48.57       45.10     20.81 o 
 -37   1  18       24.66      -17.60     20.33 o 
 -35   1  18       13.16       11.88     17.93 o 
 -33   1  18       54.65       29.57     17.06 o 
 -31   1  18       56.18       62.88     16.46 o 
 -29   1  18       35.33       45.86     15.33 o 
 -27   1  18        0.66      -19.92     13.00 o 
 -25   1  18       68.51       56.63     13.91 o 
 -23   1  18       78.89       92.60     14.38 o 
 -21   1  18       36.95       25.02     13.04 o 
 -19   1  18       32.05        9.75     12.03 o 
 -17   1  18       57.36       67.42     13.13 o 
 -15   1  18      291.04      331.94     17.90 o 
 -13   1  18      294.47      362.15     22.48 o 
 -11   1  18       51.83       37.39     13.97 o 
  -9   1  18        7.21        0.41     11.54 o 
  -7   1  18       13.15        6.47     11.60 o 
  -5   1  18        8.27       -0.26     11.27 o 
  -3   1  18       47.92       52.07     13.66 o 
  -1   1  18        2.35      -16.37     11.40 o 
   1   1  18       79.90       79.70     16.15 o 
   3   1  18       39.16       71.43     15.72 o 
   5   1  18       39.33       17.76     17.12 o 
   7   1  18      243.16      288.11     23.80 o 
   9   1  18      165.62      148.06     17.87 o 
  11   1  18       29.47        9.24     17.18 o 
  13   1  18        7.47      -29.84     17.64 o 
  15   1  18       52.85       33.56     20.43 o 
  17   1  18       62.71       51.07     36.37 o 
 -38   2  18       52.27       43.11     21.89 o 
 -36   2  18       85.32       43.35     21.28 o 
 -34   2  18       44.34       43.11     19.19 o 
 -32   2  18      143.24      145.34     17.06 o 
 -30   2  18      892.57     1056.43     31.29 o 
 -28   2  18        1.00       10.22     15.96 o 
 -26   2  18      171.48      148.90     18.28 o 
 -24   2  18      130.12       91.01     16.85 o 
 -22   2  18      734.86      749.77     31.19 o 
 -20   2  18       37.19       20.96     18.13 o 
 -18   2  18        0.04      -12.88     15.04 o 
 -16   2  18      411.62      400.19     26.77 o 
 -14   2  18       89.37       95.64     22.37 o 
 -12   2  18      236.32      138.29     20.23 o 
 -10   2  18      547.03      514.25     29.02 o 
  -8   2  18       25.12       30.71     16.38 o 
  -6   2  18       13.99       11.47     16.41 o 
  -4   2  18      396.45      388.24     29.88 o 
  -2   2  18     1609.47     1697.07     44.07 o 
   0   2  18      290.50      305.21     21.87 o 
   2   2  18      417.52      468.32     25.60 o 
   4   2  18      503.60      532.83     27.03 o 
   6   2  18       10.75      -27.34     14.34 o 
   8   2  18        0.70       -5.46     15.46 o 
  10   2  18       81.46      100.80     18.35 o 
  12   2  18     1053.31     1080.04     37.99 o 
  14   2  18      398.30      432.35     32.46 o 
  16   2  18      594.11      601.78     36.07 o 
 -37   3  18        0.51       -2.60     29.34 o 
 -35   3  18       20.24       -0.27     23.02 o 
 -33   3  18        5.31        2.45     22.32 o 
 -31   3  18        0.00       36.44     22.66 o 
 -29   3  18        0.00       11.01     20.97 o 
 -27   3  18        9.69       30.76     20.42 o 
 -25   3  18       27.06       61.64     21.38 o 
 -23   3  18        3.51        1.84     18.98 o 
 -21   3  18       77.07      112.20     19.29 o 
 -19   3  18       92.86      108.46     19.61 o 
 -17   3  18      113.69      102.43     20.03 o 
 -15   3  18       46.60       32.29     17.96 o 
 -13   3  18      159.96      176.14     21.77 o 
 -11   3  18       38.01       -3.93     16.51 o 
  -9   3  18        2.42       21.65     19.22 o 
  -7   3  18        0.08      -12.15     15.47 o 
  -5   3  18       97.99       70.02     19.30 o 
  -3   3  18      251.25      247.14     24.36 o 
  -1   3  18       45.51       20.62     16.93 o 
   1   3  18      284.81      297.45     23.65 o 
   3   3  18      339.24      319.98     24.72 o 
   5   3  18       12.86      -10.86     15.99 o 
   7   3  18       54.05       80.73     18.34 o 
   9   3  18        0.36      -25.15     14.69 o 
  11   3  18      113.88       79.48     19.37 o 
  13   3  18      149.27      180.78     23.38 o 
 -32   4  18      140.42      148.05     38.71 o 
 -30   4  18      396.16      397.43     48.04 o 
 -28   4  18        0.89       -6.13     27.58 o 
 -26   4  18       12.73       29.01     23.63 o 
 -24   4  18      665.80      709.86     40.54 o 
 -22   4  18      176.47      176.81     26.32 o 
 -20   4  18       19.73        8.38     20.28 o 
 -18   4  18       26.66       36.65     20.15 o 
 -16   4  18      144.88      142.70     24.77 o 
 -14   4  18       71.00       48.40     20.20 o 
 -12   4  18       11.99       34.77     20.00 o 
 -10   4  18      867.51      808.63     53.44 o 
  -8   4  18       60.59       75.29     17.90 o 
  -6   4  18        0.28        9.59     17.12 o 
  -4   4  18      351.80      368.72     27.01 o 
  -2   4  18      622.81      653.90     33.15 o 
   0   4  18      271.64      320.87     26.12 o 
   2   4  18      121.15      193.25     22.17 o 
   4   4  18      437.24      398.89     27.42 o 
   6   4  18       39.40       21.90     17.71 o 
   8   4  18        6.74       21.31     18.85 o 
  10   4  18       74.41       61.73     20.40 o 
 -25   5  18        5.06       39.56     34.88 o 
 -23   5  18        8.23        1.71     37.61 o 
 -21   5  18        3.69      -24.28     24.98 o 
 -19   5  18        4.80        0.13     24.35 o 
 -17   5  18       11.77      -46.84     25.89 o 
 -15   5  18       76.97       71.99     26.32 o 
 -13   5  18      149.94      133.05     29.78 o 
 -11   5  18      121.67      109.99     24.29 o 
  -9   5  18       54.12       79.98     28.60 o 
  -7   5  18       27.15       34.82     29.01 o 
  -5   5  18       35.50       24.46     21.05 o 
  -3   5  18       64.39       38.53     22.77 o 
  -1   5  18       24.08       -9.53     20.71 o 
   1   5  18      178.59      227.11     29.51 o 
   3   5  18      206.13      236.59     36.02 o 
 -39   1  19      141.60      130.99     37.69 o 
 -37   1  19        1.16       22.33     19.00 o 
 -35   1  19      318.22      249.31     28.44 o 
 -33   1  19        9.59      -24.30     16.69 o 
 -31   1  19       74.74       41.38     16.91 o 
 -29   1  19      216.90      212.20     19.55 o 
 -27   1  19       47.76       48.21     14.88 o 
 -25   1  19      235.42      286.93     19.99 o 
 -23   1  19      136.36      194.78     17.15 o 
 -21   1  19      315.16      467.12     21.71 o 
 -19   1  19      406.83      243.24     17.26 o 
 -17   1  19      144.72      100.65     13.62 o 
 -15   1  19      353.32      350.45     22.20 o 
 -13   1  19       61.89       94.59     16.57 o 
 -11   1  19      352.18      369.97     20.91 o 
  -9   1  19       47.96       31.16     13.60 o 
  -7   1  19       19.97       27.83     12.65 o 
  -5   1  19      865.68      914.06     31.96 o 
  -3   1  19      632.32      704.03     29.37 o 
  -1   1  19      374.85      324.32     22.31 o 
   1   1  19      705.63      746.14     30.38 o 
   3   1  19       58.42       80.04     16.59 o 
   5   1  19       32.60       37.51     20.76 o 
   7   1  19      471.47      505.97     34.09 o 
   9   1  19     3498.61     3889.42     74.10 o 
  11   1  19     1001.26     1222.55     43.41 o 
  13   1  19      432.55      509.86     40.57 o 
  15   1  19     1108.05     1262.28     53.55 o 
 -36   2  19        9.25       11.40     25.96 o 
 -34   2  19        0.01       -9.00     22.61 o 
 -32   2  19       12.01        5.69     18.90 o 
 -30   2  19        0.16        7.90     17.19 o 
 -28   2  19        8.54      -37.77     19.52 o 
 -26   2  19      103.94      101.62     27.42 o 
 -24   2  19        2.52       -3.05     16.32 o 
 -22   2  19       62.45       51.34     17.67 o 
 -20   2  19      122.69      123.36     19.50 o 
 -18   2  19       53.82       52.80     17.21 o 
 -16   2  19       94.17       88.52     19.91 o 
 -14   2  19      102.44      114.75     20.26 o 
 -12   2  19      245.06      252.03     27.44 o 
 -10   2  19       93.08      102.69     22.00 o 
  -8   2  19        1.15       -8.96     16.24 o 
  -6   2  19       49.26       43.68     17.85 o 
  -4   2  19       44.68       75.40     22.64 o 
  -2   2  19      151.35      162.12     21.79 o 
   0   2  19      109.85      107.34     18.69 o 
   2   2  19      130.89      122.73     18.47 o 
   4   2  19       26.05       32.80     16.38 o 
   6   2  19        6.95       -8.26     15.30 o 
   8   2  19        0.75      -31.58     15.79 o 
  10   2  19        0.05      -21.57     15.62 o 
  12   2  19       13.08       -8.14     17.56 o 
  14   2  19        3.65      -18.76     23.88 o 
 -33   3  19       19.56       18.40     24.08 o 
 -31   3  19       33.52       31.45     23.51 o 
 -29   3  19       23.54       44.64     22.78 o 
 -27   3  19       60.31       95.41     25.88 o 
 -25   3  19       48.43       53.14     22.96 o 
 -23   3  19       30.32       31.80     18.06 o 
 -21   3  19       30.08       39.39     18.71 o 
 -19   3  19      310.49      272.71     24.51 o 
 -17   3  19       45.79       23.11     18.73 o 
 -15   3  19      145.86      141.06     26.75 o 
 -13   3  19       97.36      106.43     20.12 o 
 -11   3  19       13.12       29.92     17.68 o 
  -9   3  19      224.43      177.24     22.78 o 
  -7   3  19       55.33       98.28     20.36 o 
  -5   3  19      515.29      555.25     31.84 o 
  -3   3  19      229.87      276.77     25.59 o 
  -1   3  19      719.88      682.91     34.66 o 
   1   3  19      344.78      313.85     25.41 o 
   3   3  19        1.92       20.33     17.22 o 
   5   3  19        3.78       14.83     20.98 o 
   7   3  19      456.45      451.22     29.67 o 
   9   3  19     1878.28     2012.08     52.96 o 
  11   3  19     1245.77     1482.19     45.02 o 
 -30   4  19       14.29       40.01     31.76 o 
 -28   4  19        7.42       45.81     27.80 o 
 -26   4  19       89.12       63.32     32.06 o 
 -24   4  19        6.70      -13.98     20.90 o 
 -22   4  19        5.11       14.72     30.92 o 
 -20   4  19        2.07        0.88     20.80 o 
 -18   4  19       17.09        8.83     20.70 o 
 -16   4  19        1.65        4.06     20.42 o 
 -14   4  19       15.53       37.21     22.08 o 
 -12   4  19      203.74      182.92     26.74 o 
 -10   4  19      104.26      120.63     29.15 o 
  -8   4  19        6.54        7.24     17.34 o 
  -6   4  19        1.72        0.90     18.37 o 
  -4   4  19       39.21       23.28     19.20 o 
  -2   4  19        2.38        0.71     22.57 o 
   0   4  19        2.27       -3.08     17.85 o 
   2   4  19       57.02       20.08     17.94 o 
   4   4  19       10.53       -2.81     17.51 o 
   6   4  19       13.76       -3.80     18.06 o 
 -21   5  19        6.07      -12.12     23.72 o 
 -19   5  19      249.48      200.10     33.92 o 
 -17   5  19        6.88        6.91     28.02 o 
 -15   5  19      105.76      110.01     25.87 o 
 -13   5  19       53.54       89.36     24.48 o 
 -11   5  19       10.84       -3.54     20.91 o 
  -9   5  19       44.37       47.11     24.37 o 
  -7   5  19      241.24      198.08     29.22 o 
  -5   5  19      153.20      127.60     27.49 o 
  -3   5  19      137.45       98.39     39.46 o 
 -36   0  20      455.85      494.21     38.27 o 
 -34   0  20      515.76      525.79     38.20 o 
 -32   0  20      881.15     1004.64     46.20 o 
 -30   0  20     1087.61     1203.73     46.34 o 
 -28   0  20      410.92      382.45     29.48 o 
 -26   0  20       21.16       -6.37     17.67 o 
 -24   0  20      252.22      215.15     24.13 o 
 -22   0  20       14.20      -13.30     19.00 o 
 -20   0  20      113.76       88.48     22.75 o 
 -18   0  20      329.88      344.35     30.04 o 
 -16   0  20       69.34       15.11     28.73 o 
 -14   0  20        0.49       -7.50     16.84 o 
 -12   0  20      190.61      136.86     24.68 o 
 -10   0  20      707.76      799.15     35.81 o 
  -8   0  20       19.61       -2.76     15.28 o 
  -6   0  20     1165.02     1229.61     41.33 o 
  -4   0  20      194.73      193.73     29.04 o 
  -2   0  20      756.36      748.58     45.76 o 
   0   0  20       55.62       40.47     23.84 o 
   2   0  20     1015.81     1141.29     53.96 o 
   4   0  20      968.76     1077.22     53.56 o 
   6   0  20      572.30      575.38     62.26 o 
   8   0  20      245.21      174.99     40.27 o 
  10   0  20       43.51       33.82     33.56 o 
  12   0  20     1856.85     1886.28     81.52 o 
 -37   1  20        2.99      -15.95     18.70 o 
 -35   1  20        5.19      -13.73     18.28 o 
 -33   1  20        4.37        3.88     17.20 o 
 -31   1  20       25.95       41.70     17.01 o 
 -29   1  20       67.33       16.20     23.36 o 
 -27   1  20       16.94        4.78     15.42 o 
 -25   1  20        6.62        5.61     13.92 o 
 -23   1  20       12.13       10.13     13.96 o 
 -21   1  20        1.94      -23.81     11.90 o 
 -19   1  20        3.43       -2.04     11.88 o 
 -17   1  20        4.76       18.57     14.65 o 
 -15   1  20      117.41      148.47     17.38 o 
 -13   1  20       62.42       63.43     15.47 o 
 -11   1  20        6.48      -21.22     14.10 o 
  -9   1  20      124.16      106.98     17.80 o 
  -7   1  20       77.63       67.39     17.05 o 
  -5   1  20       11.50       11.46     14.70 o 
  -3   1  20        0.04      -25.76     13.99 o 
  -1   1  20       49.75       58.76     16.72 o 
   1   1  20       75.15       39.33     16.69 o 
   3   1  20        1.42      -22.20     16.38 o 
   5   1  20       53.55       85.45     21.84 o 
   7   1  20       97.08      117.72     21.77 o 
   9   1  20       61.71       52.45     20.56 o 
  11   1  20        4.92       -9.91     24.92 o 
 -34   2  20      262.89      343.41     65.59 o 
 -32   2  20     1091.37     1254.49     47.90 o 
 -30   2  20      702.04      793.10     58.72 o 
 -28   2  20      408.70      415.85     28.99 o 
 -26   2  20        5.31       24.67     20.34 o 
 -24   2  20      450.17      338.63     25.78 o 
 -22   2  20      234.43      166.37     21.71 o 
 -20   2  20       15.86       16.78     17.49 o 
 -18   2  20      860.08      892.25     36.38 o 
 -16   2  20       16.78        0.56     17.84 o 
 -14   2  20       52.28       32.32     18.73 o 
 -12   2  20      385.98      394.67     27.83 o 
 -10   2  20      449.13      420.91     28.17 o 
  -8   2  20        1.36       -6.00     17.01 o 
  -6   2  20      612.68      634.85     33.19 o 
  -4   2  20      457.80      451.53     29.23 o 
  -2   2  20      409.79      417.15     27.42 o 
   0   2  20       54.09       17.70     17.64 o 
   2   2  20      671.10      667.41     39.75 o 
   4   2  20     1260.41     1359.03     41.64 o 
   6   2  20      165.61      155.03     21.22 o 
   8   2  20        5.28      -29.94     19.94 o 
  10   2  20       86.88       45.61     17.98 o 
 -31   3  20        0.05        3.37     23.03 o 
 -29   3  20       76.29       83.05     24.65 o 
 -27   3  20       47.62       43.16     27.35 o 
 -25   3  20        5.86       -1.85     25.45 o 
 -23   3  20       20.15        6.10     18.77 o 
 -21   3  20       11.29        4.35     21.09 o 
 -19   3  20       14.14       19.40     18.96 o 
 -17   3  20        0.31      -11.58     18.13 o 
 -15   3  20      252.23      285.97     38.32 o 
 -13   3  20      194.82      202.61     24.26 o 
 -11   3  20        0.29      -11.26     19.92 o 
  -9   3  20      149.27      191.17     26.35 o 
  -7   3  20       72.60       56.85     19.98 o 
  -5   3  20        2.99      -32.32     17.94 o 
  -3   3  20       20.63       41.44     22.71 o 
  -1   3  20      110.05       78.52     20.81 o 
   1   3  20      265.30      266.33     25.55 o 
   3   3  20       51.80       49.49     19.95 o 
   5   3  20        3.71        2.90     18.42 o 
   7   3  20        9.08      -24.83     18.44 o 
 -26   4  20       28.72       82.17     33.20 o 
 -24   4  20       75.77       61.03     25.63 o 
 -22   4  20        2.03       22.90     22.62 o 
 -20   4  20       73.94       30.56     26.70 o 
 -18   4  20      100.32       51.64     24.37 o 
 -16   4  20       40.80        8.25     27.79 o 
 -14   4  20       24.82       29.82     21.63 o 
 -12   4  20       86.50       44.20     22.35 o 
 -10   4  20      395.24      422.03     36.20 o 
  -8   4  20        3.41      -16.52     18.39 o 
  -6   4  20      308.32      309.03     27.60 o 
  -4   4  20      423.79      377.31     29.37 o 
  -2   4  20      194.57      218.13     25.92 o 
   0   4  20       56.54       49.34     19.43 o 
   2   4  20      405.18      374.57     28.46 o 
 -33   1  21     2123.47     2486.31     57.59 o 
 -31   1  21      288.84      270.72     22.76 o 
 -29   1  21        7.29       24.50     16.15 o 
 -27   1  21        0.72      -16.47     14.60 o 
 -25   1  21      170.67      179.88     18.57 o 
 -23   1  21       24.54        2.86     14.27 o 
 -21   1  21       47.10       81.51     17.28 o 
 -19   1  21      249.50      262.51     21.58 o 
 -17   1  21      263.01      154.21     19.77 o 
 -15   1  21     1277.43     1366.81     38.37 o 
 -13   1  21       33.40       47.62     16.94 o 
 -11   1  21       23.05       30.07     17.13 o 
  -9   1  21        1.93      -15.76     17.15 o 
  -7   1  21      283.27      264.14     23.06 o 
  -5   1  21      368.07      395.12     26.79 o 
  -3   1  21      377.36      373.32     26.20 o 
  -1   1  21       15.26      -25.75     15.34 o 
   1   1  21      462.46      514.20     27.42 o 
   3   1  21       56.34       37.68     21.33 o 
   5   1  21       21.05      -10.62     20.33 o 
   7   1  21     1293.56     1282.13     46.07 o 
 -32   2  21        0.02       -1.18     21.08 o 
 -30   2  21       12.64        4.34     24.73 o 
 -28   2  21       20.01        9.30     20.59 o 
 -26   2  21        6.51        3.15     26.97 o 
 -24   2  21        1.12      -13.03     20.56 o 
 -22   2  21        0.96       -8.54     18.12 o 
 -20   2  21       31.68       13.81     19.51 o 
 -18   2  21        1.72        5.69     18.12 o 
 -16   2  21       18.70       -3.96     18.26 o 
 -14   2  21        2.24      -25.13     17.12 o 
 -12   2  21       18.52       -6.85     22.38 o 
 -10   2  21       75.47       51.42     20.13 o 
  -8   2  21       16.37       15.03     21.06 o 
  -6   2  21       14.52      -15.15     18.39 o 
  -4   2  21       11.41      -24.06     16.70 o 
  -2   2  21       39.47       20.95     23.84 o 
   0   2  21       19.86       17.04     18.81 o 
   2   2  21        1.45      -13.03     18.25 o 
   4   2  21       84.35       48.55     22.63 o 
   6   2  21       29.93       13.79     19.57 o 
 -27   3  21        5.07      -27.16     23.99 o 
 -25   3  21       27.03       28.74     24.31 o 
 -23   3  21        6.30       -1.76     21.69 o 
 -21   3  21       16.50       13.13     19.93 o 
 -19   3  21        7.90       12.95     19.50 o 
 -17   3  21      712.37      600.82     34.37 o 
 -15   3  21      511.65      530.27     34.39 o 
 -13   3  21       22.89        3.33     19.89 o 
 -11   3  21        1.76      -16.44     19.44 o 
  -9   3  21       15.15       34.27     24.29 o 
  -7   3  21      204.12      193.82     25.25 o 
  -5   3  21       71.97       60.61     23.48 o 
  -3   3  21      923.54      912.20     41.69 o 
  -1   3  21       89.43       76.61     23.69 o 
   1   3  21      215.07      231.64     25.87 o 
 -20   4  21      106.64      115.05     27.85 o 
 -18   4  21       11.49       15.10     23.65 o 
 -16   4  21        0.21      -24.20     20.44 o 
 -14   4  21        3.76       -1.44     21.69 o 
 -12   4  21      106.38       99.52     26.05 o 
 -10   4  21      330.01      263.98     31.34 o 
  -8   4  21      167.81      127.39     23.91 o 
  -6   4  21        1.30       -3.58     24.53 o 
 -30   0  22      212.05      256.72     31.92 o 
 -28   0  22      250.14      174.74     37.45 o 
 -26   0  22      368.23      370.05     37.43 o 
 -24   0  22      350.79      278.72     30.89 o 
 -22   0  22     2289.24     2563.94    103.49 o 
 -20   0  22      471.42      445.94     34.50 o 
 -18   0  22      849.98      919.33     43.91 o 
 -16   0  22      849.58      912.07     53.98 o 
 -14   0  22        1.35       12.84     20.02 o 
 -12   0  22       25.26       13.21     18.52 o 
 -10   0  22       72.74       24.37     27.54 o 
  -8   0  22        5.93        7.35     24.76 o 
  -6   0  22      308.79      414.73     39.69 o 
  -4   0  22     1334.94     1370.51     71.61 o 
  -2   0  22     1017.45     1016.41    120.75 o 
   0   0  22      354.45      322.92     45.00 o 
   2   0  22        6.70      -10.83     32.23 o 
   4   0  22      654.24      609.60     54.50 o 
 -31   1  22        5.68        9.78     16.57 o 
 -29   1  22        4.98      -25.64     16.82 o 
 -27   1  22        1.75        4.85     17.13 o 
 -25   1  22        0.12      -35.00     17.50 o 
 -23   1  22       47.76        4.27     18.67 o 
 -21   1  22      122.97      105.79     22.37 o 
 -19   1  22      128.78       85.36     28.78 o 
 -17   1  22       18.44       -8.28     18.96 o 
 -15   1  22       19.71       20.47     17.07 o 
 -13   1  22       49.47       31.23     22.63 o 
 -11   1  22       57.40       48.97     18.61 o 
  -9   1  22        5.44        5.93     17.17 o 
  -7   1  22       48.40       46.47     17.99 o 
  -5   1  22       60.78       56.81     26.13 o 
  -3   1  22       10.74        9.21     17.66 o 
  -1   1  22        0.26      -20.53     26.14 o 
   1   1  22        3.08      -41.02     20.51 o 
   3   1  22        6.98      -25.81     22.80 o 
 -28   2  22      357.92      313.06     28.75 o 
 -26   2  22      194.03      238.29     28.59 o 
 -24   2  22      319.44      366.29     29.66 o 
 -22   2  22     1607.39     1671.77     48.61 o 
 -20   2  22      779.21      845.37     37.42 o 
 -18   2  22      408.44      344.88     29.50 o 
 -16   2  22      482.26      474.83     32.80 o 
 -14   2  22        2.71       -7.49     18.75 o 
 -12   2  22       67.70       58.44     21.72 o 
 -10   2  22       84.99       48.63     21.19 o 
  -8   2  22       25.59       23.12     21.03 o 
  -6   2  22      134.72      210.82     26.28 o 
  -4   2  22     1667.71     1816.84     51.49 o 
  -2   2  22      738.97      791.04     37.13 o 
   0   2  22      433.79      439.40     30.14 o 
 -23   3  22        0.96      -29.60     27.32 o 
 -21   3  22       12.82       10.26     22.41 o 
 -19   3  22       17.71       32.49     27.21 o 
 -17   3  22       57.43       35.14     21.09 o 
 -15   3  22        0.80      -22.43     19.54 o 
 -13   3  22       60.39       38.75     23.84 o 
 -11   3  22      120.31      102.14     24.07 o 
  -9   3  22       17.05       -9.60     20.24 o 
  -7   3  22      123.46      119.47     23.91 o 
  -5   3  22       77.84      101.60     25.98 o 
 -25   1  23      244.80      230.08     31.66 o 
 -23   1  23      238.19      295.03     27.01 o 
 -21   1  23     1599.93     1753.66     60.35 o 
 -19   1  23       11.39        4.50     18.59 o 
 -17   1  23      526.62      628.85     38.12 o 
 -15   1  23      206.63      220.32     25.35 o 
 -13   1  23       49.47       36.09     19.69 o 
 -11   1  23      203.89      211.62     24.60 o 
  -9   1  23      452.09      567.15     31.46 o 
  -7   1  23     2977.51     3077.78     68.97 o 
  -5   1  23      406.24      399.31     29.04 o 
  -3   1  23      441.18      552.09     40.78 o 
 -22   2  23       44.24       44.43     21.41 o 
 -20   2  23       11.86       -5.75     19.75 o 
 -18   2  23        5.57       -1.82     20.74 o 
 -16   2  23       29.46        7.22     21.63 o 
 -14   2  23       25.70       52.30     21.98 o 
 -12   2  23       12.45        4.48     35.15 o 
 -10   2  23       37.67        9.42     21.08 o 
  -8   2  23      176.51      182.03     26.71 o 
 -16   0  24     1940.74     1937.05     98.36 o 
 -14   0  24      472.57      490.76     98.62 o 
                                                 
